# Supplementary material for: High viral suppression rates among PLHIV on dolutegravir who had an initial episode of viral non-suppression in Uganda September 2020–July 2021
Source: PLoS One. 2024 Jun 26;19(6):e0305129. doi: 10.1371/journal.pone.0305129 (PMC11206940; doi:10.1371/journal.pone.0305129)
Supplement: S1 Dataset — (XLSX) [file pone.0305129.s001.xlsx]

## Sheet: Dictionary
Variable name	Description	Category
facility_level	Level of the facility the respondent attained care	General Hospital
		HC II
		HC III
		HC IV
		RR Hospital
		Specialized Clinic
facility_own	Facility ownership	0 = Private Not For Profit
		1 = Government
sex_x	Recorded sex at baseline	M/F
date_ofbirth_x	Date of birth recorded at baseline
age_x	Respondent age at baseline
treatment_initiationdate_x	Initiation treatment date recorded at baseline
duration_treatment_x	Duration on treatment recorded at baseline
current_regimen_x	Regimen at baseline
duration_on_regimen_x	Duration (at baseline) on regimen on which client was non-suppressed (numeric)
arv_adherencex	Adherence levels at baseline (Original)	Poor/Fair/Good
suppressed_x	Suppressed at baseline	Yes/No
result_x	Viral Load result at baseline (Original)
result_x1	Viral Load result at baseline (Numeric)
arv_adherence_y	Adherence levels at follow-up (Original)
suppressed_y	Suppressed at follow-up	Yes/No
result_y	Viral Load result at follow-up (Original)
result_y1	Viral Load result at follow-up (Numeric)
region_x	Region location of the health facility at baseline	Central 1
		Central 2
		East Central
		Kampala
		Mid Eastern
		Mid Northern
		Mid Western
		North East
		South Western
child	Whether the respondent is a Child or Adult	1 = Child; 0 = Adult
suppress	Whether the respondent resuppressed	1 = Yes; 0 = No
agegp	Respondent age group	0 = 0 - 9
		1 = 10 - 14
		2 = 15 - 24
		3 = 25+
male	Whether the respondent is male	1 = Yes; 0 = No
facility_type	Facility type	1 = Health Centres (Clinic, HCII, HCIII, HCIV)
		2 = Hospitals (General Hospital, RRH, NNR)
		3 = COE/Specialist clinics (Specialized Clinic)
govt	Whether the facility is government owned	0 = Private Not For Profit
		1 = Government
region	Region location of the health facility (Re-grouped)	1 = Central: Central1, Central2, Kampala
		2 = East: East Central, Mid-East
		3 = North: North East, West Nile, Mid-North
		4 = West: Mid-West, South West
dur_trt	Duration on treatment at baseline (coded)	1 = 6 months
		2 = 7 - 12 months
		3 = 1 - 5 years
		4 = 6 - 10 years
		5 = 10+ years
dur_trt_calc	Duration on treatment at baseline (computed numeric)
dur_trt_1	Duration on treatment at baseline (recoded)	0 = <=5 years
		1 = 5+ years
dur_reg	Duration (at baseline) on regimen on which client was non-suppressed (coded)	1 = <=6 months
		2 = 7 - 12 months
		3 = 1 - 2 years
		4 = >=2 years
arv_adherencex_c	Adherence level at baseline (cleaned)	1 = Poor (<85)
		2 = Fair (85 - 95)
		3 = Good (>95)
adhere_goodx	Good adherence at baseline	1 = Yes; 0 = No
arv_adherencey_c	Adherence level at follow-up (cleaned)	1 = Poor (<85)
		2 = Fair (85 - 95)
		3 = Good (>95)
adhere_goody	Good adherence at follow-up	1 = Yes; 0 = No
arv_adhere_x_y	Comparison of adherence at initial(X) and repeat (Y) VL test	1 = Yes - Yes
		2 = Yes - No
		3 = No - Yes
		4 = No - No
adhere_improv	Comparison of adherence at initial(X) and repeat (Y) VL test - improvement	1 = Yes; 0 = No
vl0	Viral Load at baseline (Coded)	1 = <1000
		2 = 1001-5000
		3 = 5,001-10,000
		4 = 10,001 -100,000
		5 = 100,001 – 1,000,000
		6 = >1,000,000
vl0_1	Viral Load at baseline (Coded)	0 = 1,000 - 10,000
		1 = 10,001 - 100,000
		2 = > 100,001
vl0_c	Viral Load at baseline (Recoded - mid: 5,000 Copies / mL)	0 = <=5,000
		1 = >5,000
vl1	Viral Load at follow-up (Coded)	1 = <1000
		2 = 1001-5000
		3 = 5,001-10,000
		4 = 10,001 -100,000
		5 = 100,001 – 1,000,000
		6 = >1,000,000
vl1_1	Viral Load at follow-up (Coded)	0 = <10,000
		1 = 10,001 - 100,000
		2 = >100,000
vl1_c	Viral Load at follow-up (Recoded - mid: 5,000 Copies / mL)	0 = <=5,000
		1 = >5,000
vl1_c1	Viral Load at follow-up (Recoded - mid: 1,000 Copies / mL)	0 = <=1,000
		1 = >1,000
vl_diff	Difference in viral load at follow-up relative to baseline	Negative: Decline in the VL (improvement)
		Positive: Increase in the VL (detoriation)
vl_improv	Negative: Decline in the VL (improvement)	1 = Yes; 0 = No
vl_diff1	Difference in viral load at follow-up relative to baseline (Proportionately coded)	0 = Diff>=0
		1 = 0 > Diff >= -1,000
		2 = -1,000 > Diff >= -2,270
		3 = -2,270 > Diff >= -16,000
		4 = Diff < -16,000
dur_reg1	Duration (at baseline) on regimen on which client was non-suppressed (recoded)	0 = <=12 months
		1 = >1 year
sup_c	Recording suppression	1 = 0 <= VL < 200
		2 = 200 <= VL < 500
		3 = 500 <= VL < 1,000
dtg_cat	DTG Category	1 = ABC/3TC/DTG
		2 = TDF/3TC/DTG
		3 = AZT/3TC/DTG
		9 = Other: DTG-DRV/r or DTG-ETV-DRV/r
sup_c1	Recording suppression	1 = 0 <= VL < 50
		2 = 50 <= VL < 200
		3 = 200 <= VL < 500
		4 = 500 <= VL < 1,000
		5 = VL >= 1,000
vl0_c1	Viral Load at baseline (Recoded - mid: 10,000 Copies / mL)	0 = <=10,000
		1 = >10,000

## Sheet: do_file
	use vl_data_rev, clear
	keep if art_dtg==1
	/*Re-suppressed*/ tab suppress
	count if suppress==1 & male==1 & age_x>=15 & age_x!=.
	count if suppress==1 & male==0 & age_x>=15 & age_x!=.
	tab sup_c child, col
	/*child/adult*/ tab child
	tab child suppress, col
	/*Age group*/ tab agegp
	tab agegp suppress, col
	tab agegp suppress if child==1, col
	tab agegp suppress if child==0, col
	tabstat age_x , statistics(mean sd median iqr p25 p75)
	tabstat age_x if child==1 , statistics(mean sd median iqr p25 p75)
	tabstat age_x if child==0 , statistics(mean sd median iqr p25 p75)
	tabstat age_x if suppress==1, statistics(mean sd median iqr p25 p75)
	tabstat age_x if suppress==0, statistics(mean sd median iqr p25 p75)
	tabstat age_x if child==1 & suppress==1 , statistics(mean sd median iqr p25 p75)
	tabstat age_x if child==1 & suppress==0 , statistics(mean sd median iqr p25 p75)
	tabstat age_x if child==0 & suppress==1 , statistics(mean sd median iqr p25 p75)
	tabstat age_x if child==0 & suppress==0 , statistics(mean sd median iqr p25 p75)
	/*Male*/tab male
	tab male child, chi2
	tab male child if suppress==1, chi2
	tab male suppress, col
	tab male suppress if child==1, col
	tab male suppress if child==0, col
	/*Facility type*/tab facility_type
	tab facility_type child, chi2
	tab facility_type child if suppress==1, chi2
	tab facility_type suppress, col
	tab facility_type suppress if child==1, col
	tab facility_type suppress if child==0, col
	/*Government owned*/tab govt
	tab govt child, chi2
	tab govt child if suppress==1, chi2
	tab govt suppress, col
	tab govt suppress if child==1, col
	tab govt suppress if child==0, col
	/*Region*/tab region
	tab region child, chi2
	tab region child if suppress==1, chi2
	tab region suppress, col
	tab region suppress if child==1, col
	tab region suppress if child==0, col
	/*Duration on treatment*/tab dur_trt
	tab dur_trt child, exact
	tab dur_trt child if suppress==1, exact
	tab dur_trt suppress, col
	tab dur_trt suppress if child==1, col
	tab dur_trt suppress if child==0, col
	**
	tab dur_trt_1
	tab dur_trt_1 child, chi2
	tab dur_trt_1 child if suppress==1, chi2
	tab dur_trt_1 suppress, col
	tab dur_trt_1 suppress if child==1, col
	tab dur_trt_1 suppress if child==0, col
	/*Duration on Regimen*/
	tab dur_reg
	tab dur_reg child, exact
	tab dur_reg child if suppress==1, exact
	tab dur_reg suppress, col
	tab dur_reg suppress if child==1, col
	tab dur_reg suppress if child==0, col
	**
	tab dur_reg1
	tab dur_reg1 child, chi2
	tab dur_reg1 child if suppress==1, chi2
	tab dur_reg1 suppress, col
	tab dur_reg1 suppress if child==1, col
	tab dur_reg1 suppress if child==0, col
	*****
	tabstat duration_on_regimen_x , statistics(mean sd median iqr p25 p75)
	tabstat duration_on_regimen_x if child==1 , statistics(mean sd median iqr p25 p75)
	tabstat duration_on_regimen_x if child==0 , statistics(mean sd median iqr p25 p75)
	tabstat duration_on_regimen_x if male==1 & age_x>=15 & age_x!=. , statistics(mean sd median iqr p25 p75)
	tabstat duration_on_regimen_x if male==0 & age_x>=15 & age_x!=. , statistics(mean sd median iqr p25 p75)
	tabstat duration_on_regimen_x if suppress==1, statistics(mean sd median iqr p25 p75)
	tabstat duration_on_regimen_x if suppress==0, statistics(mean sd median iqr p25 p75)
	tabstat duration_on_regimen_x if male==1 & age_x>=15 & age_x!=. & suppress==1, statistics(mean sd median iqr p25 p75)
	tabstat duration_on_regimen_x if male==0 & age_x>=15 & age_x!=. & suppress==1, statistics(mean sd median iqr p25 p75)
	tabstat duration_on_regimen_x if child==1 & suppress==1 , statistics(mean sd median iqr p25 p75)
	tabstat duration_on_regimen_x if child==1 & suppress==0 , statistics(mean sd median iqr p25 p75)
	tabstat duration_on_regimen_x if child==0 & suppress==1 , statistics(mean sd median iqr p25 p75)
	tabstat duration_on_regimen_x if child==0 & suppress==0 , statistics(mean sd median iqr p25 p75)
	/*Initial ARV adherence*/ tab arv_adherencex_c
	tab arv_adherencex_c child, exact
	tab arv_adherencex_c child if suppress==1, exact
	tab arv_adherencex_c suppress, col
	tab arv_adherencex_c suppress if child==1, col
	tab arv_adherencex_c suppress if child==0, col
	***
	tab adhere_goodx
	tab adhere_goodx child, chi2
	tab adhere_goodx child if suppress==1, chi2
	tab adhere_goodx suppress, col
	tab adhere_goodx suppress if child==1, col
	tab adhere_goodx suppress if child==0, col
	/*Follow-up ARV adherence*/ tab arv_adherencey_c
	tab arv_adherencey_c child, exact
	tab arv_adherencey_c child if suppress==1, exact
	tab arv_adherencey_c suppress, col
	tab arv_adherencey_c suppress if child==1, col
	tab arv_adherencey_c suppress if child==0, col
	tab adhere_goody
	tab adhere_goody child, chi2
	tab adhere_goody child if suppress==1, chi2
	tab adhere_goody suppress, col
	tab adhere_goody suppress if child==1, col
	tab adhere_goody suppress if child==0, col
	/*Adherence comparison*/tab adhere_improv
	tab adhere_improv child, chi2
	tab adhere_improv child if suppress==1, chi2
	tab adhere_improv suppress, col
	tab adhere_improv suppress if child==1, col
	tab adhere_improv suppress if child==0, col
	/*Initial VL*/tab vl0
	tab vl0 suppress, col
	tab vl0 suppress if child==1, col
	tab vl0 suppress if child==0, col
	***
	tab vl0_1
	tab vl0_1 suppress, col
	tab vl0_1 suppress if child==1, col
	tab vl0_1 suppress if child==0, col
	***
	tab vl0_c
	tab vl0_c child, chi2
	tab vl0_c child if suppress==1, chi2
	tab vl0_c suppress, col
	tab vl0_c suppress if child==1, col
	tab vl0_c suppress if child==0, col
	**
	tab vl0_c1
	tab vl0_c1 child, chi2
	tab vl0_c1 child if suppress==1, chi2
	tab vl0_c1 suppress, col
	tab vl0_c1 suppress if child==1, col
	tab vl0_c1 suppress if child==0, col
	/*1000 – 4999*/count if result_x1<=4999 & result_x1>=1000
	/*5000- 9999 copies/mL*/count if result_x1>4999 & result_x1<=9999
	/*≥ 10000 copies/mL*/count if result_x1>9999 & result_x1!=.
	tabstat result_x1 , statistics(mean sd median iqr p25 p75)
	ttest result_x1, by(child)
	ttest result_x1 if suppress==1, by(child)
	tabstat result_x1 if child==1 , statistics(mean sd median iqr p25 p75)
	tabstat result_x1 if child==0 , statistics(mean sd median iqr p25 p75)
	tabstat result_x1 if male==1 & age_x>=15 & age_x!=. , statistics(mean sd median iqr p25 p75)
	tabstat result_x1 if male==0 & age_x>=15 & age_x!=. , statistics(mean sd median iqr p25 p75)
	tabstat result_x1 if dtg_cat==1 & age_x>=15 & age_x!=. , statistics(mean sd median iqr p25 p75)
	tabstat result_x1 if dtg_cat==2 & age_x>=15 & age_x!=. , statistics(mean sd median iqr p25 p75)
	tabstat result_x1 if dtg_cat==3 & age_x>=15 & age_x!=. , statistics(mean sd median iqr p25 p75)
	tabstat result_x1 if dtg_cat==9 & age_x>=15 & age_x!=. , statistics(mean sd median iqr p25 p75)
	tabstat result_x1 if facility_type==1 & age_x>=15 & age_x!=. , statistics(mean sd median iqr p25 p75)
	tabstat result_x1 if facility_type==2 & age_x>=15 & age_x!=. , statistics(mean sd median iqr p25 p75)
	tabstat result_x1 if facility_type==3 & age_x>=15 & age_x!=. , statistics(mean sd median iqr p25 p75)
	tabstat result_x1 if suppress==1, statistics(mean sd median iqr p25 p75)
	tabstat result_x1 if suppress==0, statistics(mean sd median iqr p25 p75)
	tabstat result_x1 if child==1 & suppress==1 , statistics(mean sd median iqr p25 p75)
	tabstat result_x1 if child==1 & suppress==0 , statistics(mean sd median iqr p25 p75)
	tabstat result_x1 if child==0 & suppress==1 , statistics(mean sd median iqr p25 p75)
	tabstat result_x1 if child==0 & suppress==0 , statistics(mean sd median iqr p25 p75)
	tabstat result_x1 if region==1 & age_x>=15 & age_x!=. , statistics(mean sd median iqr p25 p75)
	tabstat result_x1 if region==2 & age_x>=15 & age_x!=. , statistics(mean sd median iqr p25 p75)
	tabstat result_x1 if region==3 & age_x>=15 & age_x!=. , statistics(mean sd median iqr p25 p75)
	tabstat result_x1 if region==4 & age_x>=15 & age_x!=. , statistics(mean sd median iqr p25 p75)
	/*Follow-up VL*/tab vl1
	tab vl1 suppress, col
	tab vl1 suppress if child==1, col
	tab vl1 suppress if child==0, col
	tab vl1_1
	tab vl1_1 suppress, col
	tab vl1_1 suppress if child==1, col
	tab vl1_1 suppress if child==0, col
	**
	tab vl1_c
	tab vl1_c suppress, col
	tab vl1_c suppress if child==1, col
	tab vl1_c suppress if child==0, col
	**
	tab vl1_c1
	tab vl1_c1 child, chi2
	tab vl1_c1 child if suppress==1, chi2
	tab vl1_c1 suppress, col
	tab vl1_c1 suppress if child==1, col
	tab vl1_c1 suppress if child==0, col
	**
	tabstat result_y1 , statistics(mean sd median iqr p25 p75)
	ttest result_y1, by(child)
	ttest result_y1 if suppress==1, by(child)
	tabstat result_y1 if child==1 , statistics(mean sd median iqr p25 p75)
	tabstat result_y1 if child==0 , statistics(mean sd median iqr p25 p75)
	tabstat result_y1 if male==1 & age_x>=15 & age_x!=. , statistics(mean sd median iqr p25 p75)
	tabstat result_y1 if male==0 & age_x>=15 & age_x!=. , statistics(mean sd median iqr p25 p75)
	tabstat result_y1 if dtg_cat==1 & age_x>=15 & age_x!=. , statistics(mean sd median iqr p25 p75)
	tabstat result_y1 if dtg_cat==2 & age_x>=15 & age_x!=. , statistics(mean sd median iqr p25 p75)
	tabstat result_y1 if dtg_cat==3 & age_x>=15 & age_x!=. , statistics(mean sd median iqr p25 p75)
	tabstat result_y1 if dtg_cat==9 & age_x>=15 & age_x!=. , statistics(mean sd median iqr p25 p75)
	tabstat result_y1 if facility_type==1 & age_x>=15 & age_x!=. , statistics(mean sd median iqr p25 p75)
	tabstat result_y1 if facility_type==2 & age_x>=15 & age_x!=. , statistics(mean sd median iqr p25 p75)
	tabstat result_y1 if facility_type==3 & age_x>=15 & age_x!=. , statistics(mean sd median iqr p25 p75)
	tabstat result_y1 if suppress==1, statistics(mean sd median iqr p25 p75)
	tabstat result_y1 if suppress==0, statistics(mean sd median iqr p25 p75)
	tabstat result_y1 if child==1 & suppress==1 , statistics(mean sd median iqr p25 p75)
	tabstat result_y1 if child==1 & suppress==0 , statistics(mean sd median iqr p25 p75)
	tabstat result_y1 if child==0 & suppress==1 , statistics(mean sd median iqr p25 p75)
	tabstat result_y1 if child==0 & suppress==0 , statistics(mean sd median iqr p25 p75)
	tabstat result_y1 if region==1 & age_x>=15 & age_x!=. , statistics(mean sd median iqr p25 p75)
	tabstat result_y1 if region==2 & age_x>=15 & age_x!=. , statistics(mean sd median iqr p25 p75)
	tabstat result_y1 if region==3 & age_x>=15 & age_x!=. , statistics(mean sd median iqr p25 p75)
	tabstat result_y1 if region==4 & age_x>=15 & age_x!=. , statistics(mean sd median iqr p25 p75)
	/*VL difference - improvement*/
	tab vl_improv suppress, col
	tab vl_improv suppress if child==1, col
	tab vl_improv suppress if child==0, col
	**
	tab vl_diff1 suppress, col
	tab vl_diff1 suppress if child==1, col
	tab vl_diff1 suppress if child==0, col
	*Re-categorized DTG comnbinations [dtg_cat]
	tab dtg_cat
	tab dtg_cat child, chi2
	tab dtg_cat child if suppress==1, chi2
	tab dtg_cat suppress, col
	tab dtg_cat suppress if child==1, col
	tab dtg_cat suppress if child==0, col
	*Re-categorized VL levels [sup_c1]
	tab sup_c1
	tab sup_c1 child, chi2
	tab sup_c1 child if suppress==1, chi2
	tab sup_c1 suppress, col
	tab sup_c1 suppress if child==1, col
	tab sup_c1 suppress if child==0, col
	*-----------------------------
	*	Bivariate analysis
	*-----------------------------
	/*child/adult*/tabodds suppress child
	logistic suppress child
	/*Male*/logistic suppress male
		logistic suppress male if child==1
		logistic suppress male if child==0
	tabodds suppress male
		tabodds suppress male if child==1
		tabodds suppress male if child==0
	/*Facility type*/logistic suppress i.facility_type
		logistic suppress i.facility_type if child==1
		logistic suppress i.facility_type if child==0
	tabodds suppress facility_type
		tabodds suppress facility_type if child==1
		tabodds suppress facility_type if child==0
	/*Government owned*/logistic suppress govt
		logistic suppress govt if child==1
		logistic suppress govt if child==0
	tabodds suppress govt
		tabodds suppress govt if child==1
		tabodds suppress govt if child==0
	/*Region*/logistic suppress i.region
		logistic suppress i.region if child==1
		logistic suppress i.region if child==0
	tabodds suppress region
		tabodds suppress region if child==1
		tabodds suppress region if child==0
	/*Duration on treatment*/logistic suppress dur_trt_1
		logistic suppress dur_trt_1 if child==1
		logistic suppress dur_trt_1 if child==0
	tabodds suppress dur_trt_1
		tabodds suppress dur_trt_1 if child==1
		tabodds suppress dur_trt_1 if child==0
	/*Duration on Regimen*/logistic suppress dur_reg1
		logistic suppress dur_reg1 if child==1
		logistic suppress dur_reg1 if child==0
	tabodds suppress dur_reg1
		tabodds suppress dur_reg1 if child==1
		tabodds suppress dur_reg1 if child==0
	/*Initial ARV adherence*/logistic suppress adhere_goodx
		logistic suppress adhere_goodx if child==1
		logistic suppress adhere_goodx if child==0
	tabodds suppress adhere_goodx
		tabodds suppress adhere_goodx if child==1
		tabodds suppress adhere_goodx if child==0
	/*Follow-up ARV adherence*/logistic suppress adhere_goody
		logistic suppress adhere_goody if child==1
		logistic suppress adhere_goody if child==0
	tabodds suppress adhere_goody
		tabodds suppress adhere_goody if child==1
		tabodds suppress adhere_goody if child==0
	/*Improved adherence*/logistic suppress adhere_improv
		logistic suppress adhere_improv if child==1
		logistic suppress adhere_improv if child==0
	tabodds suppress adhere_improv
		tabodds suppress adhere_improv if child==1
		tabodds suppress adhere_improv if child==0
	/*Initial VL*/logistic suppress vl0_c
		logistic suppress vl0_c if child==1
		logistic suppress vl0_c if child==0
	tabodds suppress vl0_c
		tabodds suppress vl0_c if child==1
		tabodds suppress vl0_c if child==0
	/*Initial VL Recorded*/logistic suppress vl0_c1
		logistic suppress vl0_c1 if child==1
		logistic suppress vl0_c1 if child==0
	tabodds suppress vl0_c1
		tabodds suppress vl0_c1 if child==1
		tabodds suppress vl0_c1 if child==0
	/*Wilcoxon-Mann-Whitney test (nonparametric comparison of median)*/
		ranksum result_x1, by(suppress)
		ranksum result_x1 if child==1, by(suppress)
		ranksum result_x1 if child==0, by(suppress)
	/*Follow-up VL*/logistic suppress vl1_c
		logistic suppress vl1_c if child==1
		logistic suppress vl1_c if child==0
	tabodds suppress vl1_c
		tabodds suppress vl1_c if child==1
		tabodds suppress vl1_c if child==0
	**
	logistic suppress vl1_c1
		logistic suppress vl1_c1 if child==1
		logistic suppress vl1_c1 if child==0
	tabodds suppress vl1_c1
		tabodds suppress vl1_c1 if child==1
		tabodds suppress vl1_c1 if child==0
	*Re-categorized DTG comnbinations [dtg_cat]
	tab dtg_cat
	logistic suppress dtg_cat
		logistic suppress dtg_cat if child==1
		logistic suppress dtg_cat if child==0
	tabodds suppress dtg_cat
		tabodds suppress dtg_cat if child==1
		tabodds suppress dtg_cat if child==0
	*Re-categorized VL levels [sup_c1]
	tab sup_c1
	logistic suppress sup_c1
		logistic suppress sup_c1 if child==1
		logistic suppress sup_c1 if child==0
	tabodds suppress sup_c1
		tabodds suppress sup_c1 if child==1
		tabodds suppress sup_c1 if child==0
	**
	*LR test investigation: Overall
	logistic suppress child
	est store A
	logistic suppress child male
	est store B
	lrtest A B /*p=0.4143, drop sex*/
	logistic suppress child facility_type
	est store B
	lrtest A B /*p=0.3648, drop*/
	logistic suppress child govt
	est store B
	lrtest A B /*p=0.2532, drop*/
	logistic suppress child region
	est store B
	lrtest A B /*p=0.2458, drop*/
	logistic suppress child dur_trt_1
	est store B
	lrtest A B /*p=0.3160, drop*/
	logistic suppress child dur_reg1
	est store B
	lrtest A B /*p=-, drop*/
	logistic suppress child adhere_goodx
	est store B
	lrtest A B /*p=-, drop*/
	logistic suppress child adhere_goody
	est store B
	lrtest A B /*p=-, drop*/
	logistic suppress child adhere_improv
	est store B
	lrtest A B /*p=0.3365, drop*/
	logistic suppress child vl0_c
	est store B
	lrtest A B /*p=0.0010, Keep*/
	logistic suppress child vl0_c result_x1
	est store C
	lrtest B C /*p=0.3870, drop*/
	logistic suppress child vl0_c vl1_c
	est store C
	lrtest B C /*p=-, drop*/
	logistic suppress child vl0_c vl1_c1
	est store C
	lrtest B C /*p=-, drop*/
	*Final model
	logistic suppress child vl0_c
	/*
	est store A
	logistic suppress child vl0_c vl0_c1
	est store B
	lrtest A B /*p=0.3299, can have either of the 2 as in the final model*/
	logistic suppress child vl0_c1
	*/
	*LR test investigation: Children
	logistic suppress vl0_c if child==1
	est store A
	logistic suppress vl0_c male if child==1
	est store B
	lrtest A B /*p=0.3812, drop*/
	logistic suppress vl0_c facility_type if child==1
	est store B
	lrtest A B /*p=0.1762, drop*/
	logistic suppress vl0_c govt if child==1
	est store B
	lrtest A B /*p=0.2009, drop*/
	logistic suppress vl0_c region if child==1
	est store B
	lrtest A B /*p=0.0954, keep*/
	logistic suppress vl0_c region dur_trt_1 if child==1
	est store C
	lrtest B C /*p=0.9235, drop*/
	logistic suppress vl0_c region dur_reg1 if child==1
	est store C
	lrtest B C /*p=-, drop*/
	logistic suppress vl0_c region adhere_goodx if child==1
	est store C
	lrtest B C /*p=-, drop*/
	logistic suppress vl0_c region adhere_goody if child==1
	est store C
	lrtest B C /*p=-, drop*/
	logistic suppress vl0_c region adhere_improv if child==1
	est store C
	lrtest B C /*p=0.2838, drop*/
	logistic suppress vl0_c region result_x1 if child==1
	est store C
	lrtest B C /*p=0.2210, drop*/
	logistic suppress vl0_c region vl1_c if child==1
	est store C
	lrtest B C /*p=-, drop*/
	logistic suppress vl0_c region vl1_c1 if child==1
	est store C
	lrtest B C /*p=-, drop*/
	*Final model
	logistic suppress vl0_c region if child==1
	/*
	est store A
	logistic suppress vl0_c vl0_c1 region if child==1
	est store B
	lrtest A B /*p=0.5738, can have either of the 2 as in the final model*/
	logistic suppress vl0_c1 region if child==1
	*/
	*LR test investigation: Adults
	logistic suppress vl0_c if child==0
	est store A
	logistic suppress vl0_c male if child==0
	est store B
	lrtest A B /*p=0.6320, drop*/
	logistic suppress vl0_c facility_type if child==0
	est store B
	lrtest A B /*p=0.7217, drop*/
	logistic suppress vl0_c govt if child==0
	est store B
	lrtest A B /*p=0.5414, drop*/
	logistic suppress vl0_c region if child==0
	est store B
	lrtest A B /*p=0.5287, drop*/
	logistic suppress vl0_c dur_trt_1 if child==0
	est store B
	lrtest A B /*p=0.0766, keep*/
	logistic suppress vl0_c dur_trt_1 dur_reg1 if child==0
	est store C
	lrtest B C /*p=0.2656, drop*/
	logistic suppress vl0_c dur_trt_1 adhere_goodx if child==0
	est store C
	lrtest B C /*p=-, drop*/
	logistic suppress vl0_c dur_trt_1 adhere_goody if child==0
	est store C
	lrtest B C /*p=-, drop*/
	logistic suppress vl0_c dur_trt_1 adhere_improv if child==0
	est store C
	lrtest B C /*p=0.6190, drop*/
	logistic suppress vl0_c dur_trt_1 result_x1 if child==0
	est store C
	lrtest B C /*p=0.8212, drop*/
	logistic suppress vl0_c dur_trt_1 vl1_c if child==0
	est store C
	lrtest B C /*p=-, drop*/
	logistic suppress vl0_c dur_trt_1 vl1_c1 if child==0
	est store C
	lrtest B C /*p=-, drop*/
	*Final model
	logistic suppress vl0_c dur_trt_1 if child==0
	/*Wilcoxon-Mann-Whitney test (nonparametric comparison of median)*/
		ranksum result_y1, by(suppress)
		ranksum result_y1 if child==1, by(suppress)
		ranksum result_y1 if child==0, by(suppress)
	**
	logistic suppress vl_improv
		logistic suppress vl_improv if child==1
		logistic suppress vl_improv if child==0
	tabodds suppress vl_improv
		tabodds suppress vl_improv if child==1
		tabodds suppress vl_improv if child==0
	**
	gen vl_diff2=. if vl_diff1==0
	replace vl_diff2=0 if vl_diff1==1 | vl_diff1==2
	replace vl_diff2=1 if vl_diff1==3 | vl_diff1==4
	logistic suppress i.vl_diff2 if vl_diff1>0
		logistic suppress i.vl_diff2 if child==1
		logistic suppress i.vl_diff2 if child==0
	tabodds suppress vl_diff2
		tabodds suppress vl_diff2 if child==1
		tabodds suppress vl_diff2 if child==0

## Sheet: DTG Descriptive
		Only those on DTG				suppress
		Variables	Overall						Children						Adults						p-value comparing Children and adults
			Count		Re-suppressed				Count		Re-suppressed				Count		Re-suppressed
					Yes		No				Yes		No				Yes		No		Overall	Re-suppressed only
			Number	Percent	Number	Percent	Number	Percent	Number	Percent	Number	Percent	Number	Percent	Number	Percent	Number	Percent	Number	Percent
		Total	521		421	80.81	100	19.19	220	42.23	164	38.95	56	56	301	57.77	257	61.05	44	44
child	X	Child/Adult
		Children	220	42.23	164	38.95	56	56
		Adult	301	57.77	257	61.05	44	44
agegp	X	Age group (Years)
		0 - 9	51	9.79	39	9.26	12	12	51	23.18	39	23.78	12	21.43
		10 - 14	169	32.44	125	29.69	44	44	169	76.82	125	76.22	44	78.57
		15 - 24	28	5.37	23	5.46	5	5							28	9.3	23	8.95	5	11.36
		25+	273	52.4	234	55.58	39	39							273	90.7	234	91.05	39	88.64
		Median Age (IQR)	28 (12 - 43)		30 (13 - 44)		14 (12 - 42.5)		12 (10 - 13)		12 (10 - 13)		12 (10 - 13)		41 (33 - 47)		41 (33 - 48)		43 (34.5 - 47)
male	X	Gender
		Male	290	55.66	231	54.87	59	59	120	54.55	87	53.05	33	58.93	170	56.48	144	56.03	26	59.09	0.661	0.549
		Female	231	44.34	190	45.13	41	41	100	45.45	77	46.95	23	41.07	131	43.52	113	43.97	18	40.91
facility_type	X	Health facility levels:
		Health Centres	384	73.7	308	73.16	76	76	148	67.27	106	64.63	42	75	236	78.41	202	78.6	34	77.27	0.015	0.006
		Hospitals	81	15.55	67	15.91	14	14	41	18.64	33	20.12	8	14.29	40	13.29	34	13.23	6	13.64
		COE/Specialist clinics	56	10.75	46	10.93	10	10	31	14.09	25	15.24	6	10.71	25	8.31	21	8.17	4	9.09
		Type of health facility ownership
		Government (Public)	379	72.74	302	71.73	77	77	158	71.82	114	69.51	44	78.57	221	73.42	188	73.15	33	75	0.685	0.419
		Private Not For Profit (PNFP)	142	27.26	119	28.27	23	23	62	28.18	50	30.49	12	21.43	80	26.58	69	26.85	11	25
region	X	Health regions
		Central (Central 1, Central 2, Kampala)	199	38.2	168	39.9	31	31	86	39.09	70	42.68	16	28.57	113	37.54	98	38.13	15	34.09	0.018	0.211
		East (East Central, Mid Eastern)	36	6.91	30	7.13	6	6	11	5	9	5.49	2	3.57	25	8.31	21	8.17	4	9.09
		North (North Eastern, West Nile, Mid-Northern)	147	28.21	107	25.42	40	40	75	34.09	47	28.66	28	50	72	23.92	60	23.35	12	27.27
		West (Mid-Western, South Western)	139	26.68	116	27.55	23	23	48	21.82	38	23.17	10	17.86	91	30.23	78	30.35	13	29.55
dur_trt	X	Duration on treatment
		<=6 months	12	2.3	9	2.14	3	3	3	1.36	1	0.61	2	3.57	9	2.99	8	3.11	1	2.27	<0.001	0.001
		7 - 12 months	83	15.93	67	15.91	16	16	33	15	25	15.24	8	14.29	50	16.61	42	16.34	8	18.18
		1 - 5 years	211	40.5	169	40.14	42	42	74	33.64	56	34.15	18	32.14	137	45.51	113	43.97	24	54.55
		6 - 10 years	174	33.4	142	33.73	32	32	99	45	74	45.12	25	44.64	75	24.92	68	26.46	7	15.91
		10+ years	41	7.87	34	8.08	7	7	11	5	8	4.88	3	5.36	30	9.97	26	10.12	4	9.09
		Duration on treatment (Recorded)
		<=5 years	306	58.73	245	58.19	61	61	110	50	82	50	28	50	196	65.12	163	63.42	33	75	0.001	0.006
		> 5 years	215	41.27	176	41.81	39	39	110	50	82	50	28	50	105	34.88	94	36.58	11	25
		Duration on regimen on which client was non-suppressed (Months)
		<=6 months	155	29.81	124	29.45	31	31.31	101	46.12	80	48.78	21	38.18	54	17.94	44	17.12	10	22.73	<0.001	<0.001
		7 - 12 months	209	40.19	169	40.14	40	40.4	81	36.99	56	34.15	25	45.45	128	42.52	113	43.97	15	34.09
		>1 & <=2 years	135	25.96	110	26.13	25	25.25	30	13.7	23	14.02	7	12.73	105	34.88	87	33.85	18	40.91
		>2 years	21	4.04	18	4.28	3	3.03	7	3.2	5	3.05	2	3.64	14	4.65	13	5.06	1	2.27
		Duration on treatment (Recorded)
		<=1 year	364	70	293	69.6	71	71.72	182	83.11	136	82.93	46	83.64	182	60.47	157	61.09	25	56.82	<0.001	<0.001
		> 1 year	156	30	128	30.4	28	28.28	37	16.89	28	17.07	9	16.36	119	39.53	100	38.91	19	43.18
		Duration on regimen (Mean, IQR)	12 (6 - 15)		12.1 (6 - 15)		11.4 (6 - 14)		9.9 (6 - 12)		9.7 (6 - 12)		10.2 (6 - 12)		13.5 (8 - 18)		13.7 (8 - 18)		12.9 (7 - 18)		<0.001	<0.001
arv_adherencex_c	X	Adherence levels at initial VL test
		Poor (<85)	3	0.59	3	0.73	0	0	1	0.46	1	0.62	0	0	2	0.68	2	0.8	0	0	0.934	0.733
		Fair (85 - 95)	27	5.29	23	5.6	4	4.04	12	5.56	11	6.83	1	1.82	15	5.1	12	4.8	3	6.82
		Good (>95)	480	94.12	385	93.67	95	95.96	203	93.98	149	92.55	54	98.18	277	94.22	236	94.4	41	93.18
		Good Adherence levels at initial VL test
		Yes	480	94.12	385	93.67	95	95.96	203	93.98	149	92.55	54	98.18	277	94.22	236	94.4	41	93.18	0.911	0.451
		No	30	5.88	26	6.33	4	4.04	13	6.02	12	7.45	1	1.82	17	5.78	14	5.6	3	6.82
arv_adherencey_c	Y	Adherence levels at repeat VL test
		Poor (<85)	7	1.42	5	1.26	2	2.06	2	0.97	2	1.32	0	0	5	1.74	3	1.23	2	4.65	0.807	0.67
		Fair (85 - 95)	33	6.69	27	6.82	6	6.19	13	6.31	8	5.26	5	9.26	20	6.97	19	7.79	1	2.33
		Good (>95)	453	91.89	364	91.92	89	91.75	191	92.72	142	93.42	49	90.74	262	91.29	222	90.98	40	93.02
		Good Adherence levels at repeat VL test
		Yes	453	91.89	364	91.92	89	91.75	191	92.72	142	93.42	49	90.74	262	91.29	222	90.98	40	93.02	0.566	0.387
		No	40	8.11	32	8.08	8	8.25	15	7.28	10	6.58	5	9.26	25	8.71	22	9.02	3	6.98
		Improved Adherence levels (repeat relative to the initial VL test)
		Yes	431	82.73	345	81.95	86	86	183	83.18	134	81.71	49	87.5	248	82.39	211	82.1	37	84.09	0.814	0.918
		No	90	17.27	76	18.05	14	14	37	16.82	30	18.29	7	12.5	53	17.61	46	17.9	7	15.91
vl0, vl0_c	X	Viral load at initial testing (Copies/ml)
		1,000 - 5,000	338	64.88	289	68.65	49	49	127	57.73	104	63.41	23	41.07	211	70.1	185	71.98	26	59.09
		5,001 - 10,000	44	8.45	29	6.89	15	15	24	10.91	14	8.54	10	17.86	20	6.64	15	5.84	5	11.36
		10,001 - 100,000	83	15.93	61	14.49	22	22	47	21.36	33	20.12	14	25	36	11.96	28	10.89	8	18.18
		100,001 – 1,000,000	53	10.17	41	9.74	12	12	21	9.55	13	7.93	8	14.29	32	10.63	28	10.89	4	9.09
		>1,000,000	3	0.58	1	0.24	2	2	1	0.45	0	0	1	1.79	2	0.66	1	0.39	1	2.27
		Viral load at initial testing (Copies/ml)
		1,000 - 10,000	382	73.32	318	75.53	64	64	151	68.64	118	71.95	33	58.93	231	76.74	200	77.82	31	70.45
		10,001 - 100,000	83	15.93	61	14.49	22	22	47	21.36	33	20.12	14	25	36	11.96	28	10.89	8	18.18
		> 100,001	56	10.75	42	9.98	14	14	22	10	13	7.93	9	16.07	34	11.3	29	11.28	5	11.36
		Viral load at initial testing (Recorded)
		<=5,000	338	64.88	289	68.65	49	49	127	57.73	104	63.41	23	41.07	211	70.1	185	71.98	26	59.09	0.003	0.065
		>5,000	183	35.12	132	31.35	51	51	93	42.27	60	36.59	33	58.93	90	29.9	72	28.02	18	40.91
		Viral load at initial testing (Median, IQR)	2,510 (1,420 - 12,070)		2,215 (1,368 - 8,412)		5,257 (1,837 - 27,112)		3,325 (1,482 - 21,313)		2,655 (1,417 - 15,951)		7,757 (2,300 - 34,121)		2,117 (1,360 - 7,700)		2,040 (1,345 - 6,522)		3,128 (1,566 - 13,126)		0.8263	0.6097
vl1, vl1_c	Y	Viral load at repeat testing (Copies/ml)
		<1,000	421	80.81	421	100	0	0	164	74.55	164	100	0	0	257	85.38	257	100	0	0
		1,000 - 5,000	56	10.75	0	0	56	56	26	11.82	0	0	26	46.43	30	9.97	0	0	30	68.18
		5,001 - 10,000	5	0.96	0	0	5	5	3	1.36	0	0	3	5.36	2	0.66	0	0	2	4.55
		10,001 - 100,000	31	5.95	0	0	31	31	23	10.45	0	0	23	41.07	8	2.66	0	0	8	18.18
		100,001 – 1,000,000	7	1.34	0	0	7	7	4	1.82	0	0	4	7.14	3	1	0	0	3	6.82
		>1,000,000	1	0.19	0	0	1	1	0	0	0	0	0	0	1	0.33	0	0	1	2.27
		Viral load at repeat testing (Copies/ml)
		1,000 - 10,000	482	92.51	421	100	61	61	193	87.73	164	100	29	51.79	289	96.01	257	100	32	72.73
		10,001 - 100,000	31	5.95	0	0	31	31	23	10.45	0	0	23	41.07	8	2.66	0	0	8	18.18
		> 100,001	8	1.54	0	0	8	8	4	1.82	0	0	4	7.14	4	1.33	0	0	4	9.09
		Viral load at repeat testing (Recorded)
		<5,000	477	91.55	421	100	56	56	190	86.36	164	100	26	46.43	287	95.35	257	100	30	68.18
		>=5,000	44	8.45	0	0	44	44	30	13.64	0	0	30	53.57	14	4.65	0	0	14	31.82
		Viral load at repeat testing (Recorded)
	Check calculation of suppression	<1,000	421	80.81	421	100	0	0	164	74.55	164	100	0	0	257	85.38	257	100	0	0	0.002	-
		>=1,000	100	19.19	0	0	100	100	56	25.45	0	0	56	100	44	14.62	0	0	44	100
		Viral load at repeat testing (Median, IQR)	50 (0 - 839)		0 (0 - 403)		3,643 (1,670 - 35,442)		110 (0 - 1,053)		0 (0 - 815)		7,491 (1,871 - 37,917)		0 (0 - 839)		0 (0 - 144)		3,116 (1,511 - 14,849)
		Improved(Reduction) VL levels (repeat relative to the initial VL test)
		Yes	473	90.79	421	100	52	52	193	87.73	164	100	29	51.79	280	93.02	257	100	23	52.27	0.8938	0.3204
		No	48	9.21	0	0	48	48	27	12.27	0	0	27	48.21	21	6.98	0	0	21	47.73
		Differences in VL levels relative to the initial VL test
		Increased	48	9.21	0	0	48	48	27	12.27	0	0	27	48.21	21	6.98	0	0	21	47.73
		Reduction levels
		Low (0 < x < 1,000)	74	14.2	62	14.73	12	12	31	14.09	25	15.24	6	10.71	43	14.29	37	14.4	6	13.64
		Low (1,000 < x < 2,270)	169	32.44	164	38.95	5	5	54	24.55	52	31.71	2	3.57	115	38.21	112	43.58	3	6.82
		Moderate (2,270 < x < 16,000)	117	22.46	105	24.94	12	12	52	23.64	46	28.05	6	10.71	65	21.59	59	22.96	6	13.64
		High (>16,000)	113	21.69	90	21.38	23	23	56	25.45	41	25	15	26.79	57	18.94	49	19.07	8	18.18
		PMTCT
		Pregnancy status (females only)
	X	At baseline
		Yes
		No
	Y	At follow-up
		Yes
		No
		Breast feeding status (females only)
	X	At baseline
		Yes
		No
	Y	At follow-up
		Yes
		No
	Y	TB infection status
		No TB infection
		Current TB infection
		TB infection unknown
		DTG combinations
		1. ABC/3TC/DTG	97	18.62	72	17.1	25	25	92	41.82	67	40.85	25	44.64	5	1.66	5	1.95	0	0
		2. TDF/3TC/DTG	417	80.04	345	81.95	72	72	125	56.82	95	57.93	30	53.57	292	97.01	250	97.28	42	95.45
		3. AZT/3TC/DTG	5	0.96	3	0.71	2	2	1	0.45	1	0.61	0	0	4	1.33	2	0.78	2	4.55
		9. Other: DTG/DRV/r or DTG/ETV/DRV/r	2	0.38	1	0.24	1	1	2	0.91	1	0.61	1	1.79	0	0	0	0	0	0
				Thanks for the analysis. I am requesting to help get
				1. The median age of the overall population, then that of children and adults with IQR ranges if possible
				2. Median VL at initial testing in x. same as the above populations
				3. For those who did not resuppress, what was the median VL in y. for the same populations above
				4. Median Duration on ART overall, (for those on DTG we shall take the total duration ever since they started the legacy regimens…..though some were just starting it as their first time ART)
		2022-04-01	Use Column W to adjust duration on treatment to duration on DTG: mean/IQR, and distribution: 6mths, 7-12 months, 1-2 years, >2 years
			Repeat the bivariate for DTG only
			Determine which multivariate we could investigate
		Viral load at repeat testing (Copies/ml)
		0-49	258	49.52	258	61.28	0	0	90	40.91	90	54.88	0	0	168	55.81	168	65.37	0	0
		50 - 199	51	9.79	51	12.11	0	0	26	11.82	26	15.85	0	0	25	8.31	25	9.73	0	0
		200 - 499	8	1.54	8	1.9	0	0	5	2.27	5	3.05	0	0	3	1	3	1.17	0	0
		500 - 999	104	19.96	104	24.7	0	0	43	19.55	43	26.22	0	0	61	20.27	61	23.74	0	0
		>=1000	100	19.19	0	0	100	100	56	25.45	0	0	56	100	44	14.62	0	0	44	100
		Viral load at repeat testing (Copies/ml) among the re-suppressed	Total		Child		Adult
			Count	Percent	Count	Percent	Count	Percent
		0 - 199	309	73.4	116	70.73	193	75.1
		200 - 499	8	1.9	5	3.05	3	1.17
		500 - 999	104	24.7	43	26.22	61	23.74

## Sheet: Median
	Respondents on DTG									Central: Central1, Central2, Kampala	East: East-Central, Mid-East	North: North-East, West-Nile, Mid-North	West: Mid-West, South-West
	Median (IQR) Duration on DTG based regimens	Men 15+ years	Women 15+years
		12 (8 - 18)	12 (8 - 17)
	Median (IQR) initial viral load	VL copies/ml (men 15+ years)	VL copies/ml (women 15+ years)
		2073.5 copies/ml (1317 - 6522)	2140 copies/ml (1430 - 8580)
	Median (IQR) initial VL for those	TDF/3TC/DTG	AZT/3TC/DTG	ABC/3TC/DTG	Salvage or 3rd line	Kindly checking if you are refering to '9. Other: RAL-DRV/r or ETV-DRV/r' if yes, then there are no adults on this regimen
		2093.5 copies/ml (1358.5 - 6954)	16725.5 copies/ml (6365 - 129925.5)	2558 copies/ml (2259 - 19200)	XXX copies/ml (IQR X-X)	List the actual VL for the 2 children
	Median (IQR) initial VL for those:	Health centers	Hospitals	Specialized clinics			1. ABC/3TC/DTG
		1840 copies/ml (1312 - 3781)	3105.5 copies/ml (1780 - 59245)	17500 copies/ml (3610 - 182000)			2. TDF/3TC/DTG
	Initial non suppressed VL.x	1000 – 4999	5000- 9999 copies/mL	≥ 10000 copies/mL			3. AZT/3TC/DTG
	How many had VL of	337	44	140			9. Other: DTG/DRV/r or DTG/ETV/DRV/r
	Median (IQR) initial VL by region	Central: Central1, Central2, Kampala	East: East-Central, Mid-East	North: North-East, West-Nile, Mid-North	West: Mid-West, South-West
		2804 copies/ml (1420 - 14300)	2809 copies/ml (1633 - 50093)	1836.5 copies/ml (1339.5 - 4726.5)	1841 copies/ml (1328 - 3405)
	At repeat testing
	Those who resuppressed	How many were men 15+ years	How many were Women 15+ years
		144	113				1. Health Centres (Clinic, HCII, HCIII, HCIV)
	Those who resuppressed	Median Duration on DTG based regimens men 15+ years	Median Duration on DTG based regimens women 15+ years				2. Hospitals (General Hospital, RRH, NNR)
		12 months (8 - 18.5)	12 months (8 - 17)				3. COE/Specialist clinics (Specialized Clinic)
	Median (IQR) Repeat viral load	VL copies/ml (men 15+ years)	VL copies/ml (women 15+ years)
		15 copies/ml (0 - 839)	0 copies/ml (0 - 839)
	Median (IQR) Repeat viral load	TDF/3TC/DTG	AZT/3TC/DTG	ABC/3TC/DTG	Salvage o 3rd line
		0 copies/ml (0 - 839)	1654 copies/ml (33.5 - 6455.5)	50 copies/ml (0 - 74)
	Median (IQR) Repeat viral load	Health centers	Hospitals	Specialized clinics
		0 copies/ml (0 - 839)	35 copies/ml (0 - 839)	50 copies/ml (0 - 63)
	Median (IQR) Repeat viral load by region	Central: Central1, Central2, Kampala	East: East-Central, Mid-East	North: North-East, West-Nile, Mid-North	West: Mid-West, South-West
		0 copies/ml (0 - 839)	0copies/ml (0 - 839)	50 copies/ml (0 - 850.5)	0 copies/ml (0 - 839)
	Region	Central: Central1, Central2, Kampala	East: East-Central, Mid-East	North: North-East, West-Nile, Mid-North	West: Mid-West, South-West
	Median (IQR) initial VL	2804 copies/ml (1420 - 14300)	2809 copies/ml (1633 - 50093)	1836.5 copies/ml (1339.5 - 4726.5)	1841 copies/ml (1328 - 3405)
	Median (IQR) Repeat VL	0 copies/ml (0 - 839)	0copies/ml (0 - 839)	50 copies/ml (0 - 850.5)	0 copies/ml (0 - 839)

## Sheet: DTG Bivariate
	Only those on DTG
	Variables		Association with Re-suppression
		Overall									Children									Adults
		Odds	Unadjusted Odds Ratio				Adjusted Odds ratio (final model)				Odds	Unadjusted Odds Ratio				Adjusted Odds ratio (final model)				Odds	Unadjusted Odds Ratio				Adjusted Odds ratio (final model)
			Odds Ratio	Confidence Interval		p-value	Odds Ratio	Confidence Interval		p-value		Odds Ratio	Confidence Interval		p-value	Odds Ratio	Confidence Interval		p-value		Odds Ratio	Confidence Interval		p-value	Odds Ratio	Confidence Interval		p-value	Unadjusted/bivariate comments	Adjusted model comments
				Lower	Upper			Lower	Upper				Lower	Upper			Lower	Upper				Lower	Upper			Lower	Upper		Odds of suppression are:	Odds of suppression are:
	Child/Adult
	Children	2.92857	0.50139	0.322666	0.779107	0.002	0.545168	0.348387	0.853097	0.008
	Adult	5.84091																											Higher among the adults	Higher among the adults
	Gender
	Male	3.91525	0.844871	0.542864	1.31489	0.455					2.63636	0.787485	0.426008	1.45568	0.446					5.53846	0.882233	0.460802	1.68909	0.705
	Female	4.63415									3.34783									6.27778									No difference between gender
	Health facility levels:
	Health Centres	4.05263									2.52381									5.94118
	Hospitals	4.78571	1.18089	0.630012	2.21346	0.604					4.125	1.63443	0.697845	3.82803	0.258					5.66667	0.953795	0.372257	2.44381	0.921
	COE/Specialist clinics	4.6	1.13506	0.547834	2.35176	0.733					4.16667	1.65094	0.632133	4.31177	0.306					5.25	0.883663	0.285656	2.73357	0.83					No difference between health facility levels
	Type of health facility ownership
	Government (Public)	3.92208	0.758049	0.454399	1.26461	0.289					2.59091	0.621818	0.302765	1.27709	0.196					5.69697	0.908213	0.435045	1.89601	0.798
	Private Not For Profit (PNFP)	5.17391									4.16667									6.27273									No difference between health facility ownerships
	Health regions
	Central (Central 1, Central 2, Kampala)	5.41935									4.375									6.53333
	East (East Central, Mid Eastern)	5	0.922619	0.354469	2.40141	0.869					4.5	1.02857	0.202419	5.22657	0.973					5.25	0.803571	0.242174	2.66638	0.721
	North (North Eastern, West Nile, Mid-Northern)	2.675	0.493601	0.291135	0.83687	0.009					1.67857	0.383674	0.18734	0.785765	0.009					5	0.765306	0.335625	1.74508	0.525
	West (Mid-Western, South Western)	5.04348	0.930642	0.516397	1.67719	0.811					3.8	0.868572	0.359084	2.10094	0.755	0.798254	0.610852	1.04315	0.099	6	0.918367	0.412638	2.04392	0.835					Least in the East health regions	Least in the East health regions particularly in children
	Duration on treatment (Recorded)
	<=5 years	4.51282	1.1236	0.719259	1.75525	0.609					2.92857	1	0.545147	1.83437	1					8.54545	1.73006	0.835354	3.58304	0.14	1.90712	0.909139	4.0006	0.088		More among those that have been on treatment longer particularly among the adults
	> 5 years	4.01639									2.92857									4.93939									No difference by duration on treatment
	Duration on regimen on which client was non-suppressed (Months)
	<=1 year	4.12676									2.95652									6.28
	>1 year	4.57143	1.10775	0.682605	1.79769	0.679					3.11111	1.05229	0.462508	2.39414	0.903					5.26316	0.838082	0.438793	1.60071	0.593					No difference by duration on regimen
	Good Adherence levels at initial VL test
	Yes	4.05263	0.623482	0.212506	1.82926	0.39					2.75926	0.229938	0.0292008	1.81062	0.163					5.7561	1.23345	0.339434	4.48216	0.75
	No	6.5									12									4.66667									No difference by initial adherence levels
	Good Adherence levels at repeat VL test
	Yes	4.08989	1.02247	0.455461	2.29536	0.957					2.89796	1.44898	0.472038	4.44783	0.517					5.55	0.756818	0.216318	2.64783	0.663
	No	4									2									7.33333									No difference by repeat adherence levels
	Improved Adherence levels (repeat relative to the initial VL test)
	Yes	4.01163	0.738984	0.398711	1.36966	0.337					2.73469	0.638095	0.263252	1.54668	0.32					5.7027	0.867803	0.364107	2.06829	0.749
	No	5.42857									4.28571									6.57143
	Viral load at initial testing (Recorded)
	<=5,000	5.89796									4.52174									7.11538
	>5,000	2.58824	0.438836	0.281822	0.683326	<0.001	0.470529	0.30053	0.736692	0.001	1.81818	0.402098	0.216308	0.747465	0.004	0.375931	0.199834	0.707209	0.002	4	0.562162	0.290624	1.0874	0.087	0.514171	0.262674	1.00646	0.052	Higher among with an initial VL <=5,000	Higher among with an initial VL <=5,000 with the evidence stronger for the children
	Difference in VL median	Z=3.7				<0.001					Z=3.1				0.0021					Z=1.6				0.1078
	Viral load at initial testing (Recorded)
	<=10,000	4.96875									3.57576									6.45161
	>10,000	2.86111	0.575821	0.36174	0.916598	0.02	0.609996	0.381109	0.976348	0.039	2	0.559322	0.297279	1.05235	0.072	0.515634	0.270297	0.983652	0.044	4.38462	0.679615	0.333679	1.3842	0.287
	Viral load at repeat testing (Recorded)
	<=5,000	7.51786									6.30769									8.56667
	>5,000	0	1	-	-	-					0	1	-	-	-					0	1	-	-	-
	Difference in VL median	Z=16.5				<0.001					Z=11.5				<0.001					Z=11.6				<0.001
	Improved(Reduction) VL levels (repeat relative to the initial VL test)
	Yes	8.09615	1	-	-	-					5.65517	1	-	-	-					11.1739	1	-	-	-
	No	0									0									0
	Reduction levels
	Low (reduction< 2,270)	13.2941									9.625									16.5556									Higher among those with a small reduction in VL
	High (Reduction>2,270)	5.57143	0.41909	0.227653	0.771509	0.005					4.14286	0.430427	0.180302	1.02754	0.058					7.71429	0.465964	0.194582	1.11584	0.087
			May 26th 2022
			For the demographics: generate the p-Value for the association between the potential determinants of re-suppression and the age of the participant (child/Adult) - overall; and for those the re-suppressed
			For the comparative analytics: Undertake a LR test to determined the final model of determinants of re-suppression and the ORs & P-values of this final model are the results of the adjusted model – separated for overall, child and adult
	DTG combinations
	1. ABC/3TC/DTG	2.88									2.68									-
	2. TDF/3TC/DTG	4.79167									3.16667									5.95238
	3. AZT/3TC/DTG	1.5									-									1
	9. Other: DTG-DRV/r or DTG- ETV-DRV/r	1									1									-

## Sheet: Dataset
facility_level	region_x	facility_own	age_x	ART_initiationdate_x Includes Legacy regimen	duration_treatment_x Includes Legacy regimen as it appears on the VL request form	current_regimen_x	duration_on_regimen_x Duration on DTG in months obtained from health facilities	arv_adherence_x before IAC	suppressed_x	VL _result_x	VL_result_x1 before IAC	arv_adherence_y on DTG after IAC	suppressed_y after IAC	VL_result_y after IAC	result_y1
General Hospital	North East	Government	13	2015-08-13	2 -< 5yrs	ABC/3TC/DTG	12	Good > 95%	NO	19,251 Copies / mL	19251	Good > 95%	YES	63 Copies / mL	63
HC III	North East	Government	54	2019-11-04	6 months -< 1yr	1N=TDF-3TC-DTG	8	Good > 95%	NO	1,379 Copies / mL	1379	Good > 95%	YES	Not Detected	0
HC IV	Mid Northern	Government	15	2014-12-30	1 -< 2yrs	1N=TDF-3TC-DTG	6	Good > 95%	NO	2,399 Copies / mL	2399	Good > 95%	NO	2,896 Copies / mL	2896
HC IV	Mid Northern	Government	16	2014-08-20	2 -< 5yrs	3N=TDF-3TC-DTG	6	Good > 95%	NO	1,470 Copies / mL	1470	Good > 95%	YES	Not detected	0
HC IV	Mid Northern	Government	13	2011-11-11	5yrs and above	3N=TDF-3TC-DTG	12	Good > 95%	NO	1,542 Copies / mL	1542	Good > 95%	NO	1,072 Copies / mL	1072
HC IV	Mid Northern	Government	13	2014-02-13	5yrs and above	1N=TDF-3TC-DTG	12	Good > 95%	NO	58,308 Copies / mL	58308	Good > 95%	YES	Not detected	0
HC IV	Mid Northern	Government	41	2009-05-03	5yrs and above	1N=TDF-3TC-DTG	12	Good > 95%	NO	1,420 Copies / mL	1420	Good > 95%	NO	1,438 Copies / mL	1438
HC IV	Mid Northern	Government	14	2015-03-12	1 -< 2yrs	1N=TDF-3TC-DTG	12	Good > 95%	NO	2,680 Copies / mL	2680	Good > 95%	YES	Not detected	0
HC IV	Mid Northern	Government	10	2014-08-14	1 -< 2yrs	4G=ABC-3TC-DTG	9	Good > 95%	NO	8,335 Copies / mL	8335	Good > 95%	NO	20,042 Copies / mL	20042
HC IV	Mid Northern	Government	13	2012-04-02	5yrs and above	3N=TDF-3TC-DTG	9	Good > 95%	NO	339,086 Copies / mL	339086	Good > 95%	NO	1,358 Copies / mL	1358
HC III	Mid Northern	Government	14	2014-09-11	5yrs and above	4G=ABC-3TC-DTG	6	Good > 95%	NO	19,058 Copies / mL	19058	Good > 95%	NO	63,120 Copies / mL	63120
HC IV	Mid Northern	Government	48	2011-12-16	5yrs and above	1N=TDF-3TC-DTG	12	Good > 95%	NO	364,772 Copies / mL	364772	Good > 95%	YES	< 839 Copies / mL	839
HC III	Mid Northern	Government	36	2012-01-18	5yrs and above	1N=TDF-3TC-DTG	6	Good > 95%	NO	39,804 Copies / mL	39804	Fair 85 - 94%	YES	Not detected	0
HC IV	Mid Northern	Government	11	2010-06-04	5yrs and above	1N=TDF-3TC-DTG	6	Good > 95%	NO	5,910 Copies / mL	5910	Good > 95%	YES	983 Copies / mL	983
HC IV	Mid Northern	Government	14	2011-08-12	5yrs and above	1N=TDF-3TC-DTG	12	Good > 95%	NO	349,029 Copies / mL	349029	Good > 95%	NO	538,823 Copies / mL	538823
HC IV	Mid Northern	Government	41	2011-01-14	5yrs and above	1N=TDF-3TC-DTG	6	Good > 95%	NO	18,453 Copies / mL	18453	Fair 85 - 94%	YES	Not detected	0
HC III	Mid Northern	Government	2	2018-11-15	6 months -< 1yr	1M=ABC-3TC-DTG	6	Good > 95%	NO	5,831 Copies / mL	5831	Fair 85 - 94%	NO	16,773 Copies / mL	16773
HC IV	Mid Northern	Government	39	2008-04-09	5yrs and above	1N=TDF-3TC-DTG	12	Good > 95%	NO	1,116 Copies / mL	1116	Good > 95%	YES	< 839 Copies / mL	839
HC III	Mid Northern	Government	38	2010-01-29	2 -< 5yrs	1N=TDF-3TC-DTG	12	Good > 95%	NO	1,164 Copies / mL	1164	Good > 95%	YES	< 50.00 Copies / mL	50
HC III	North East	Private Not For Profit	54	2010-03-01	125.596	1N=TDF-3TC-DTG	26	Good > 95%	NO	2,215 Copies / mL	2215	Good > 95%	YES	Not detected	0
HC III	North East	Private Not For Profit	52	2015-05-21	61.7191	1N=TDF-3TC-DTG	25	Good > 95%	NO	1,354 Copies / mL	1354	Good > 95%	YES	< 839 Copies / mL	839
HC III	North East	Private Not For Profit	75	2014-02-14	77.5955	1N=TDF-3TC-DTG	18	Good > 95%	NO	1,514 Copies / mL	1514	Good > 95%	YES	Not detected	0
HC III	North East	Private Not For Profit	12	2012-06-21	90.2022	3N=TDF-3TC-DTG	6	Good > 95%	NO	3,585 Copies / mL	3585	Good > 95%	NO	1,500 Copies / mL	1500
HC III	North East	Government	38	2004-04-01	196.045	1N=TDF-3TC-DTG	23	Good > 95%	NO	1,863 Copies / mL	1863	Good > 95%	YES	Not detected	0
HC IV	Mid Northern	Government	40	2019-08-15	6 months -< 1yr	1N=TDF-3TC-DTG	5	Good > 95%	NO	1,345 Copies / mL	1345	Good > 95%	YES	Not detected	0
HC III	Mid Northern	Government	38	2018-06-23	1 -< 2yrs	1N=TDF-3TC-DTG	12	Good > 95%	NO	1,657 Copies / mL	1657	Good > 95%	YES	< 839 Copies / mL	839
HC III	Mid Northern	Government	7	2012-05-21	6 months -< 1yr	4M=ABC-3TC-DTG	8	Poor < 85%	NO	6,218 Copies / mL	6218	Fair 85 - 94%	YES	Not detected	0
HC III	Mid Northern	Government	12	2019-04-03	6 months -< 1yr	3M=ABC-3TC-DTG	8	Good > 95%	NO	5,468 Copies / mL	5468	Good > 95%	NO	1,389 Copies / mL	1389
HC III	Mid Northern	Government	45	2019-05-30	1 -< 2yrs	1N=TDF-3TC-DTG	15	Good > 95%	NO	1,433 Copies / mL	1433	Good > 95%	YES	Not detected	0
General Hospital	Mid Northern	Government	11	2015-04-10	2 -< 5yrs	3M=ABC-3TC-DTG	6	Good > 95%	NO	1,056 Copies / mL	1056	Good > 95%	YES	< 50.00 Copies / mL	50
HC III	Mid Northern	Government	13	2012-01-18	5yrs and above	1N=TDF-3TC-DTG	6	Good > 95%	NO	1,021 Copies / mL	1021	Good > 95%	YES	Not detected	0
General Hospital	Mid Northern	Government	12	2018-02-06	6 months -< 1yr	3M=ABC-3TC-DTG	6	Good > 95%	NO	4,412 Copies / mL	4412	Good > 95%	YES	92 Copies / mL	92
General Hospital	Mid Northern	Government	17	2016-08-09	2 -< 5yrs	1N=TDF-3TC-DTG	6	Good > 95%	NO	1,099 Copies / mL	1099	Good > 95%	YES	89 Copies / mL	89
General Hospital	Mid Northern	Government	14	2011-04-19	1 -< 2yrs	1N=TDF-3TC-DTG	6	Good > 95%	NO	1,990 Copies / mL	1990	Good > 95%	YES	< 50.00 Copies / mL	50
General Hospital	Mid Northern	Government	14	2011-01-10	5yrs and above	1N=TDF-3TC-DTG	6	Good > 95%	NO	838,000 Copies / mL	838000	Good > 95%	NO	16,500 Copies / mL	16500
General Hospital	Mid Eastern	Government	25	2014-01-31	1 -< 2yrs	1N=TDF-3TC-DTG	71	Good > 95%	NO	3,441 Copies / mL	3441	Good > 95%	YES	Not detected	0
HC III	South Western	Government	45	2019-09-10	6 months -< 1yr	1N=TDF-3TC-DTG	7	Good > 95%	NO	1,074 Copies / mL	1074	Good > 95%	NO	3,617 Copies / mL	3617
HC III	Central 1	Private Not For Profit	13	2015-04-23	59.427	3N=TDF-3TC-DTG	6	Good > 95%	NO	1,420 Copies / mL	1420		YES	< 839 Copies / mL	839
HC III	Central 1	Private Not For Profit	36	2009-08-04	136.146	1N=TDF-3TC-DTG	20	Good > 95%	NO	1,341 Copies / mL	1341	Good > 95%	YES	Not detected	0
HC IV	Central 1	Government	30	2013-05-29	81.8427	1N=TDF-3TC-DTG	7	Good > 95%	NO	14,300 Copies / mL	14300	Good > 95%	NO	1,271 Copies / mL	1271
HC III	Central 1	Government	25	2019-11-19	2.83146	3N=TDF-3TC-DTG	6	Good > 95%	NO	1,094 Copies / mL	1094	Good > 95%	YES	Target Not Detected	0
HC IV	Mid Eastern	Government	12	2018-02-21	6 months -< 1yr	3N=TDF-3TC-DTG	12	Good > 95%	NO	1,909 Copies / mL	1909	Good > 95%	YES	Not detected	0
HC IV	Mid Western	Government	41	2013-07-02	81.4382	1N=TDF-3TC-DTG	12	Good > 95%	NO	1,553 Copies / mL	1553	Good > 95%	YES	< 839 Copies / mL	839
HC IV	Mid Western	Private Not For Profit	14	2017-07-11	29.2921	3M=ABC-3TC-DTG	25	Fair 85 - 94%	NO	199,878 Copies / mL	199878	Fair 85 - 94%	YES	Not detected	0
HC IV	Mid Western	Government	65	2006-03-10	176.663	1N=TDF-3TC-DTG	19	Good > 95%	NO	1,892 Copies / mL	1892	Good > 95%	NO	1,266 Copies / mL	1266
HC IV	Mid Western	Private Not For Profit	14	2019-05-08	20.0562	1N=TDF-3TC-DTG	11	Fair 85 - 94%	NO	1,283 Copies / mL	1283		NO	1,886 Copies / mL	1886
HC III	Mid Western	Government	7	2014-05-14	74.3258	3M=ABC-3TC-DTG	24	Good > 95%	NO	188,455 Copies / mL	188455	Good > 95%	NO	4,087 Copies / mL	4087
HC III	Mid Western	Government	56	2011-02-15	113.326	1N=TDF-3TC-DTG	6	Good > 95%	NO	1,079 Copies / mL	1079	Good > 95%	YES	Target Not Detected	0
HC III	Mid Western	Government	46	2020-10-18	3.37079	1N=TDF-3TC-DTG	18	Good > 95%	NO	1,921 Copies / mL	1921	Good > 95%	YES	< 883 Copies / mL	883
HC III	Mid Western	Government	60	2007-06-07	152.427	1N=TDF-3TC-DTG	21	Good > 95%	NO	8,537 Copies / mL	8537	Good > 95%	NO	3,640 Copies / mL	3640
General Hospital	South Western	Private Not For Profit	30	2009-01-09	2 -< 5yrs	1N=TDF-3TC-DTG	12	Good > 95%	NO	214,000 Copies / mL	214000	Good > 95%	NO	1,150 Copies / mL	1150
Specialized Clinic	South Western	Private Not For Profit	51	2011-03-28	5yrs and above	1N=TDF-3TC-DTG	15	Good > 95%	NO	3,260 Copies / mL	3260	Good > 95%	YES	Target Not Detected	0
Specialized Clinic	South Western	Private Not For Profit	43	2007-09-17	5yrs and above	1N=TDF-3TC-DTG	11	Good > 95%	NO	113,000 Copies / mL	113000	Good > 95%	YES	Not detected	0
Specialized Clinic	South Western	Private Not For Profit	12	2012-01-24	5yrs and above	1N=TDF-3TC-DTG	6	Good > 95%	NO	1,030 Copies / mL	1030	Good > 95%	YES	Target Not Detected	0
Specialized Clinic	South Western	Private Not For Profit	27	2015-03-25	4yrs	1N=TDF-3TC-DTG	12	Good > 95%	NO	2,339 Copies / mL	2339	Good > 95%	YES	< 50.00 Copies / mL	50
HC III	Mid Eastern	Government	36	2011-07-26	5yrs and above	1N=TDF-3TC-DTG	14	Good > 95%	NO	50,093 Copies / mL	50093	Good > 95%	YES	Target Not Detected	0
HC III	Central 1	Government	12	2013-10-22	75.1685	1N=TDF-3TC-DTG		Good > 95%	NO	29,714 Copies / mL	29714	Good > 95%	NO	39,166 Copies / mL	39166
General Hospital	Central 1	Government	28	2019-01-11	11.5618	1N=TDF-3TC-DTG	11	Good > 95%	NO	304,000 Copies / mL	304000	Good > 95%	YES	< 30 Copies / mL	30
General Hospital	Central 1	Government	37	2013-08-07	86.6292	1N=TDF-3TC-DTG	18	Good > 95%	NO	1,282 Copies / mL	1282	Good > 95%	YES	Target Not Detected	0
HC II	East Central	Private Not For Profit	24	2017-08-28	2 -< 5yrs	TDF-3TC-DTG	12	Good > 95%	NO	344,243 Copies / mL	344243	Good > 95%	YES	Not detected	0
HC III	Mid Northern	Government	47	2015-09-23	6 months -< 1yr	1N=TDF-3TC-DTG	6	Good > 95%	NO	5,045 Copies / mL	5045	Good > 95%	NO	1,074 Copies / mL	1074
HC III	Mid Northern	Government	53	2015-01-11	5yrs and above	1N=TDF-3TC-DTG	12	Good > 95%	NO	1,174 Copies / mL	1174	Good > 95%	YES	Not detected	0
HC IV	Mid Northern	Government	12	2012-08-08	6 months -< 1yr/ 8 years	4M=ABC-3TC-DTG	6	Good > 95%	NO	1,030 Copies / mL	1030	Good > 95%	YES	< 839 Copies / mL	839
HC IV	Mid Northern	Government	8	2015-02-27	6 years	3M=ABC-3TC-DTG	9	Good > 95%	NO	2,880 Copies / mL	2880	Good > 95%	NO	99,435 Copies / mL	99435
HC III	Mid Northern	Government	13	2016-09-01	2 -< 5yrs	4N=TDF-3TC-DTG	7	Good > 95%	NO	15,176 Copies / mL	15176	Good > 95%	NO	1,999 Copies / mL	1999
HC III	Mid Northern	Government	45	2018-03-07	1 -< 2yrs	1N=TDF-3TC-DTG	12	Good > 95%	NO	1,271 Copies / mL	1271	Good > 95%	YES	< 839 Copies / mL	839
RR Hospital	Mid Northern	Government	9	2019-08-06	6 months -< 1yr	ABC-3TC-DTG	17	Good > 95%	NO	1,110 Copies / mL	1110	Good > 95%	YES	< 30 Copies / mL	30
HC IV	Mid Northern	Government	7	2019-12-17	6 months -< 1yr	4M=ABC-3TC-DTG	18	Good > 95%	NO	1,368 Copies / mL	1368	Good > 95%	YES	< 839 Copies / mL	839
Specialized Clinic	Mid Northern	Private Not For Profit	13	2014-03-26	6 months -< 1yr	3N=TDF-3TC-DTG	7	Good > 95%	NO	2,840 Copies / mL	2840	Good > 95%	YES	77 Copies / mL	77
Specialized Clinic	Mid Northern	Private Not For Profit	12	2018-06-11	1 -< 2yrs	3N=TDF-3TC-DTG	12	Good > 95%	NO	2,260 Copies / mL	2260	Good > 95%	NO	12,300 Copies / mL	12300
HC IV	Mid Northern	Government	43	2019-05-30	6 months -< 1yr	1N=TDF-3TC-DTG	11	Good > 95%	NO	10,247 Copies / mL	10247	Good > 95%	YES	Not detected	0
Specialized Clinic	Mid Northern	Private Not For Profit	14	2018-02-09	1 -< 2yrs	1N=TDF-3TC-DTG	13	Good > 95%	NO	6,810 Copies / mL	6810	Good > 95%	YES	Not Detected	0
RR Hospital	Mid Northern	Government	45	2017-12-18	2 -< 5yrs	1N=TDF-3TC-DTG	18	Good > 95%	NO	1,810 Copies / mL	1810	Good > 95%	YES	Target Not Detected	0
HC IV	Mid Northern	Government	47	2009-10-14	5yrs and above	1N=TDF-3TC-DTG	12	Good > 95%	NO	1,317 Copies / mL	1317	Good > 95%	YES	Not detected	0
RR Hospital	Mid Northern	Government	12	2009-10-05	5yrs and above	4M=ABC-3TC-DTG	24	Good > 95%	NO	1,850 Copies / mL	1850	Good > 95%	YES	< 50.00 Copies / mL	50
RR Hospital	Mid Northern	Government	10	2014-07-16	5yrs and above	3N=TDF-3TC-DTG	18	Good > 95%	NO	2,630 Copies / mL	2630	Good > 95%	YES	Not detected	0
Specialized Clinic	Mid Northern	Private Not For Profit	25	2019-05-12	6 months -< 1yr	1N=TDF-3TC-DTG	10	Good > 95%	NO	3,610 Copies / mL	3610	Good > 95%	YES	Target Not Detected	0
RR Hospital	Mid Northern	Government	8	2012-03-20	2 -< 5yrs	3M=ABC-3TC-DTG	18	Good > 95%	NO	1,200 Copies / mL	1200	Good > 95%	YES	< 30 Copies / mL	30
Specialized Clinic	Mid Northern	Private Not For Profit	7	2018-09-07	1 -< 2yrs	4M=ABC-3TC-DTG	12	Good > 95%	NO	1,069 Copies / mL	1069	Good > 95%	NO	72,000 Copies / mL	72000
Specialized Clinic	Mid Northern	Private Not For Profit	14	2007-08-15	1 -< 2yrs	1N=TDF-3TC-DTG	7	Good > 95%	NO	1,100 Copies / mL	1100	Good > 95%	YES	295 Copies / mL	295
General Hospital	Mid Northern	Private Not For Profit	7	2019-09-09	6 months -< 1yr	4M=ABC-3TC-DTG	10	Good > 95%	NO	81,700 Copies / mL	81700	Good > 95%	YES	Not detected	0
HC III	Mid Northern	Government	47	2019-04-01	6 months -< 1yr	1N=TDF-3TC-DTG	7	Good > 95%	NO	1,617 Copies / mL	1617	Good > 95%	NO	1,400 Copies / mL	1400
General Hospital	Mid Northern	Private Not For Profit	57	2008-05-01	1 -< 2yrs	1N=TDF-3TC-DTG	12	Good > 95%	NO	2,510 Copies / mL	2510	Good > 95%	YES	< 50.00 Copies / mL	50
HC III	Mid Northern	Government	7	2015-10-14	2 -< 5yrs	4M=ABC-3TC-DTG	18	Good > 95%	NO	1,148 Copies / mL	1148	Good > 95%	NO	2,001 Copies / mL	2001
HC III	Mid Northern	Government	47	2016-09-07	2 -< 5yrs	TDF-3TC-DTG	24	Good > 95%	NO	1,931 Copies / mL	1931	Good > 95%	YES	< 839 Copies / mL	839
Specialized Clinic	Mid Northern	Private Not For Profit	12	2018-08-29	2 -< 5yrs	3M=ABC-3TC-DTG	6	Good > 95%	NO	7,170 Copies / mL	7170	Good > 95%	NO	1,856 Copies / mL	1856
HC III	Mid Western	Government	12	2014-10-27	64.9551	1N=TDF-3TC-DTG	14	Good > 95%	NO	1,057 Copies / mL	1057	Good > 95%	YES	Not detected	0
HC III	Mid Western	Government	78	2018-01-10	26.2247	1N=TDF-3TC-DTG	7	Good > 95%	NO	3,025 Copies / mL	3025	Good > 95%	YES	Not Detected	0
HC III	Mid Western	Government	16	2014-12-15	63.3034	1N=TDF-3TC-DTG	6	Fair 85 - 94%	NO	2,645 Copies / mL	2645	Good > 95%	NO	1,025 Copies / mL	1025
RR Hospital	Mid Western	Government	14	2008-05-28	142.989	1N=TDF-3TC-DTG	15	Good > 95%	NO	3,761 Copies / mL	3761	Fair 85 - 94%	NO	23,900 Copies / mL	23900
HC III	Mid Western	Government	24	2017-09-12	27.1348	1N=TDF-3TC-DTG	24	Good > 95%	NO	1,495 Copies / mL	1495	Good > 95%	YES	Not detected	0
HC III	South Western	Government	24	2017-07-25	2 -< 5yrs	1N=TDF-3TC-DTG	12	Good > 95%	NO	3,405 Copies / mL	3405	Good > 95%	YES	Not detected	0
HC III	South Western	Government	64	2017-06-02	2 -< 5yrs	1N=TDF-3TC-DTG	24	Good > 95%	NO	1,781 Copies / mL	1781	Fair 85 - 94%	YES	< 839 Copies / mL	839
HC III	South Western	Government	26	2016-08-19	2 -< 5yrs	1N=TDF-3TC-DTG	12	Good > 95%	NO	1,059 Copies / mL	1059	Good > 95%	YES	Not detected	0
HC III	South Western	Private Not For Profit	61	2007-04-10	5yrs and above	4N=TDF-3TC-DTG	12	Good > 95%	NO	1,064 Copies / mL	1064	Good > 95%	YES	< 839 Copies / mL	839
HC III	South Western	Government	37	2014-04-25	<5yrs	1M=ABC-3TC-DTG	12	Good > 95%	NO	1,174 Copies / mL	1174	Good > 95%	YES	Not detected	0
HC IV	South Western	Government	11	2014-07-09	5yrs and above	4M=ABC-3TC-DTG	6	Good > 95%	NO	3,252 Copies / mL	3252		YES	Not detected	0
HC IV	South Western	Government	12	2019-07-18	6 months -< 1yr	3M=ABC-3TC-DTG	6	Good > 95%	NO	1,071 Copies / mL	1071	Good > 95%	YES	< 839 Copies / mL	839
HC IV	South Western	Government	9	2018-01-09	6 months -< 1yr	ABC/3TC/DTG	6	Good > 95%	NO	1,139 Copies / mL	1139	Good > 95%	YES	Target Not Detected	0
HC III	South Western	Government	8	2015-11-22	2 -< 5yrs	4M=ABC-3TC-DTG	6	Good > 95%	NO	2,620 Copies / mL	2620	Good > 95%	YES	Not detected	0
HC IV	South Western	Government	13	2012-05-30	5yrs and above	1N=TDF-3TC-DTG	6	Good > 95%	NO	15,394 Copies / mL	15394	Good > 95%	YES	< 839 Copies / mL	839
HC IV	South Western	Government	13	2017-06-08	1 -< 2yrs	3N=TDF-3TC-DTG	6	Good > 95%	NO	3,867 Copies / mL	3867	Good > 95%	YES	Not Detected	0
HC III	South Western	Private Not For Profit	31	2017-12-11	5yrs and above	1N=TDF-3TC-DTG	19	Good > 95%	NO	1,861 Copies / mL	1861	Good > 95%	YES	< 883 Copies / mL	883
RR Hospital	East Central	Government	13	2014-03-26	6 months -< 1yr	3N=TDF-3TC-DTG	12	Good > 95%	NO	1,172 Copies / mL	1172	Good > 95%	YES	< 839 Copies / mL	839
RR Hospital	East Central	Government	38	2019-12-05	6 months -< 1yr	1N=TDF-3TC-DTG	10	Good > 95%	NO	1,750 Copies / mL	1750	Good > 95%	YES	< 839 Copies / mL	839
HC IV	South Western	Government	37	2019-09-18	6 months -< 1yr	1N=TDF-3TC-DTG	9	Good > 95%	NO	1,114 Copies / mL	1114	Fair 85 - 94%	YES	< 839 Copies / mL	839
Specialized Clinic	South Western	Private Not For Profit	30	2012-12-05	5yrs and above	1N=TDF-3TC-DTG	7	Good > 95%	NO	167,996 Copies / mL	167996	Good > 95%	YES	Not detected	0
HC IV	South Western	Government	14	2014-11-13	6 months -< 1yr	1N=TDF-3TC-DTG	6	Good > 95%	NO	2,375 Copies / mL	2375	Good > 95%	YES	< 839 Copies / mL	839
HC III	Mid Western	Government	11	2014-10-01	68.6629	3M=ABC-3TC-DTG	18	Good > 95%	NO	3,330 Copies / mL	3330	Good > 95%	YES	Not detected	0
HC III	Mid Western	Government	45	2018-03-26	22.2809	1N=TDF-3TC-DTG	18	Good > 95%	NO	1,033 Copies / mL	1033	Good > 95%	YES	< 839 Copies / mL	839
HC III	Mid Western	Government	14	2007-04-13	162.506	3N=TDF-3TC-DTG	10	Good > 95%	NO	1,409 Copies / mL	1409	Good > 95%	YES	< 839 Copies / mL	839
General Hospital	Mid Western	Private Not For Profit	47	2015-03-25	55.8876	1N=TDF-3TC-DTG	14	Good > 95%	NO	2,140 Copies / mL	2140	Good > 95%	YES	Target Not Detected	0
HC IV	Mid Western	Government	3	2018-04-10	23.427	1N=ABC-3TC-DTG	12	Good > 95%	NO	3,240 Copies / mL	3240		YES	Not detected	0
HC III	Mid Western	Private Not For Profit	44	2019-05-14	13.0449	1N=TDF-3TC-DTG	12	Good > 95%	NO	1,110 Copies / mL	1110		YES	Not detected	0
HC III	Mid Western	Government	13	2014-12-13	64.5843	1N=TDF-3TC-DTG	6	Good > 95%	NO	1,016 Copies / mL	1016	Good > 95%	YES	< 839 Copies / mL	839
HC III	Mid Western	Government	13	2014-04-22	70.618	1N=TDF-3TC-DTG	36	Good > 95%	NO	1,936 Copies / mL	1936	Good > 95%	NO	1,417 Copies / mL	1417
HC III	Mid Western	Government	7	2014-02-20	72.6067	4M=ABC-3TC-DTG	7	Good > 95%	NO	1,224 Copies / mL	1224		YES	Not detected	0
HC II	Mid Western	Government	44	2008-08-15	5yrs and above	1N=TDF-3TC-DTG	24	Good > 95%	NO	5,920 Copies / mL	5920	Good > 95%	YES	Not detected	0
General Hospital	Mid Western	Government	13	2012-01-19	99.3034	3M=ABC-3TC-DTG	12	Good > 95%	NO	2,196 Copies / mL	2196	Fair 85 - 94%	YES	Not detected	0
General Hospital	Mid Western	Government	12	2014-06-17	81.9101	1N=TDF-3TC-DTG	12	Good > 95%	NO	1,460 Copies / mL	1460	Good > 95%	YES	Not detected	0
HC III	Mid Western	Private Not For Profit	43	2006-07-06	166.82	1N=TDF-3TC-DTG	11	Good > 95%	NO	2,104 Copies / mL	2104	Good > 95%	YES	Not detected	0
HC III	Mid Western	Government	12	2015-04-10	74.2584	1N=TDF-3TC-DTG	11	Good > 95%	NO	30,158 Copies / mL	30158	Good > 95%	YES	< 883 Copies / mL	883
General Hospital	Mid Western	Government	13	2017-03-06	36.1011	1N=TDF-3TC-DTG	12	Good > 95%	NO	1,339 Copies / mL	1339	Good > 95%	YES	Not detected	0
General Hospital	Mid Western	Government	45	2016-03-03	45.2022	1N=TDF-3TC-DTG	14	Good > 95%	NO	2,301 Copies / mL	2301	Good > 95%	YES	Not detected	0
HC III	Mid Western	Government	35	2019-12-09	2.96629	1N=TDF-3TC-DTG	7	Good > 95%	NO	1,777 Copies / mL	1777	Fair 85 - 94%	NO	2,206 Copies / mL	2206
HC IV	Mid Western	Government	35	2019-04-26	10.4831	1N=TDF-3TC-DTG	10	Fair 85 - 94%	NO	45,860 Copies / mL	45860	Good > 95%	YES	Not detected	0
HC III	Mid Western	Government	37	2019-06-19	9	1N=TDF-3TC-DTG	9	Good > 95%	NO	1,711 Copies / mL	1711	Good > 95%	YES	< 839 Copies / mL	839
HC IV	Mid Western	Government	46	2019-11-07	7.78652	1N=TDF-3TC-DTG	8	Good > 95%	NO	2,607 Copies / mL	2607	Good > 95%	YES	< 883 Copies / mL	883
HC IV	Mid Western	Government	13	2020-01-24	6.13483	1N=TDF-3TC-DTG	6	Good > 95%	NO	5,329 Copies / mL	5329	Good > 95%	YES	< 839 Copies / mL	839
HC IV	Mid Western	Government	54	2019-05-13	17.764	1N=TDF-3TC-DTG	17	Good > 95%	NO	3,391 Copies / mL	3391	Good > 95%	YES	Not Detected	0
HC III	Central 1	Government	10	2017-07-13	32.9663	4M=ABC-3TC-DTG	18	Good > 95%	NO	1,971 Copies / mL	1971	Good > 95%	YES	Not detected	0
HC III	Central 1	Government	33	2016-06-29	41.5281	4N=TDF-3TC-DTG	18	Good > 95%	NO	1,260 Copies / mL	1260	Good > 95%	YES	Not detected	0
HC IV	Central 1	Government	40	2019-07-29	10.9888	1N=TDF-3TC-DTG	10	Good > 95%	NO	1,235 Copies / mL	1235		YES	Not detected	0
HC III	Central 1	Government	10	2017-09-12	30.7416	4M=ABC-3TC-DTG	10	Good > 95%	NO	1,962 Copies / mL	1962	Good > 95%	NO	1,491 Copies / mL	1491
HC III	Central 1	Government	30	2013-06-17	85.6517	1N=TDF-3TC-DTG	17	Good > 95%	NO	1,503 Copies / mL	1503	Good > 95%	YES	Not detected	0
HC III	Central 1	Government	37	2011-04-09	117.135	1M=ABC-3TC-DTG	17	Good > 95%	NO	2,259 Copies / mL	2259	Good > 95%	YES	Not detected	0
HC III	Central 1	Government	9	2019-10-30	4.98876	4M=ABC-3TC-DTG	6	Good > 95%	NO	1,035 Copies / mL	1035	Good > 95%	NO	1,158 Copies / mL	1158
HC IV	Central 1	Government	26	2008-08-13	142.247	4N=TDF-3TC-DTG	23	Good > 95%	NO	1,856 Copies / mL	1856	Good > 95%	YES	Not detected	0
HC III	Central 1	Private Not For Profit	48	2005-02-03	197.056	1N=TDF-3TC-DTG	20	Good > 95%	NO	3,610 Copies / mL	3610	Good > 95%	NO	35,484 Copies / mL	35484
HC IV	Central 1	Government	12	2012-12-11	88.0112	3M=ABC-3TC-DTG	8	Good > 95%	NO	1,014 Copies / mL	1014	Fair 85 - 94%	YES	Target Not Detected	0
General Hospital	Central 1	Private Not For Profit	13	2015-07-29	52.8202	3N=TDF-3TC-DTG	7	Good > 95%	NO	3,460 Copies / mL	3460	Good > 95%	YES	< 30 Copies / mL	30
HC IV	Kampala	Government	31	2009-09-19	123.101	1N=TDF-3TC-DTG	24	Good > 95%	NO	3,850 Copies / mL	3850	Good > 95%	YES	Target Not Detected	0
HC IV	Kampala	Government	14	2013-04-18	93.6742	1N=TDF-3TC-DTG	25	Good > 95%	NO	803,000 Copies / mL	803000	Good > 95%	NO	274,000 Copies / mL	274000
Specialized Clinic	Kampala	Private Not For Profit	14	2007-09-03	153.169	3N=TDF-3TC-DTG	8	Good > 95%	NO	42,600 Copies / mL	42600	Fair 85 - 94%	YES	Not detected	0
HC IV	Kampala	Government	46	2010-11-05	116.933	1N=TDF-3TC-DTG	12	Good > 95%	NO	128,000 Copies / mL	128000	Good > 95%	YES	< 30 Copies / mL	30
Specialized Clinic	Kampala	Government	12	2009-06-05	129.64	3N=TDF-3TC-DTG	9	Good > 95%	NO	32,300 Copies / mL	32300	Good > 95%	YES	Target Not Detected	0
Specialized Clinic	Kampala	Private Not For Profit	24	2017-10-23	24.8427	1g = AZT/3TC/DTG	9	Good > 95%	NO	238,000 Copies / mL	238000	Good > 95%	YES	67 Copies / mL	67
HC IV	Kampala	Government	10	2019-08-22	13.1461	4M=ABC-3TC-DTG	8	Good > 95%	NO	237,069 Copies / mL	237069	Good > 95%	NO	95,700 Copies / mL	95700
Specialized Clinic	Kampala	Private Not For Profit	12	2009-07-28	128.933	3N=TDF-3TC-DTG	9	Good > 95%	NO	1,520 Copies / mL	1520	Good > 95%	YES	< 50.00 Copies / mL	50
HC III	Kampala	Government	8	2016-06-15	44.1236	3M=ABC-3TC-DTG	6	Good > 95%	NO	47,600 Copies / mL	47600	Good > 95%	YES	75 Copies / mL	75
General Hospital	Kampala	Private Not For Profit	32	2001-12-13	228.674	TDF-3TC-DTG	13	Good > 95%	NO	12,400 Copies / mL	12400	Good > 95%	YES	Target Not Detected	0
Specialized Clinic	Kampala	Private Not For Profit	9	2011-12-15	100.315	4M=ABC-3TC-DTG	6	Good > 95%	NO	34,400 Copies / mL	34400	Good > 95%	YES	Target Not Detected	0
Specialized Clinic	Kampala	Private Not For Profit	12	2012-01-16	97.2135	3N=TDF-3TC-DTG	10	Fair 85 - 94%	NO	516,000 Copies / mL	516000	Good > 95%	YES	< 30 Copies / mL	30
Specialized Clinic	Kampala	Private Not For Profit	14	2016-01-15	46.7191	3N=TDF-3TC-DTG	13	Good > 95%	NO	3,320 Copies / mL	3320	Good > 95%	YES	Target Not Detected	0
HC IV	Kampala	Government	9	2014-09-08	75.1348	4M=ABC-3TC-DTG	6	Fair 85 - 94%	NO	1,470 Copies / mL	1470	Fair 85 - 94%	YES	96 Copies / mL	96
HC III	Kampala	Government	9	2011-09-06	99.6067	4M=ABC-3TC-DTG	6	Good > 95%	NO	1,439 Copies / mL	1439	Good > 95%	YES	< 50.00 Copies / mL	50
HC III	Kampala	Government	39	2016-06-21	42.2022	1N=TDF-3TC-DTG	11	Good > 95%	NO	6,120 Copies / mL	6120	Good > 95%	YES	Target Not Detected	0
General Hospital	Kampala	Private Not For Profit	43	2008-02-22	145.584	AZT-3TC-DTG	6	Good > 95%	NO	11,600 Copies / mL	11600	Poor < 85%	NO	9,670 copies	9670
HC III	Kampala	Government	39	2018-06-25	22.8876	1N=TDF-3TC-DTG	12	Good > 95%	NO	3,720 Copies / mL	3720	Good > 95%	YES	Target Not Detected	0
Specialized Clinic	Kampala	Private Not For Profit	46	2005-05-31	176.258	1N=TDF-3TC-DTG	9	Fair 85 - 94%	NO	182,000 Copies / mL	182000	Good > 95%	YES	< 50.00 Copies / mL	50
HC III	Kampala	Government	16	2015-06-25	56.3933	3N=TDF-3TC-DTG	10	Good > 95%	NO	1,150 Copies / mL	1150	Good > 95%	YES	Target Not Detected	0
Specialized Clinic	Kampala	Private Not For Profit	14	2011-05-03	102.472	3N=TDF-3TC-DTG	6	Good > 95%	NO	1,030 Copies / mL	1030	Good > 95%	YES	Target Not Detected	0
Specialized Clinic	Kampala	Private Not For Profit	14	2013-04-11	82.9888	3N=TDF-3TC-DTG	9	Good > 95%	NO	101,000 Copies / mL	101000	Good > 95%	YES	270 Copies / mL	270
Specialized Clinic	Kampala	Private Not For Profit	33	2011-08-10	99.1348	1N = TDF-3TC-DTG	6	Good > 95%	NO	105,000 Copies / mL	105000	Good > 95%	YES	< 50.00 Copies / mL	50
HC IV	Kampala	Government	42	2018-11-05	12.5056	1M=ABC-3TC-DTG	8	Good > 95%	NO	99,000 Copies / mL	99000	Good > 95%	YES	74 Copies / mL	74
HC III	Kampala	Government	14	2010-06-01	114.944	3N=TDF-3TC-DTG	6	Good > 95%	NO	1,830 Copies / mL	1830	Good > 95%	YES	< 50.00 Copies / mL	50
General Hospital	Kampala	Private Not For Profit	30	2014-09-12	67.8539	TDF-3TC-DTG	12	Good > 95%	NO	9,580 Copies / mL	9580	Good > 95%	YES	792 COPIES / mL	792
Specialized Clinic	Kampala	Private Not For Profit	16	2007-11-05	149.629	3n = TDF/3TC/DTG	18	Good > 95%	NO	5,480 Copies / mL	5480	Good > 95%	YES	Target Not Detected	0
Specialized Clinic	Kampala	Private Not For Profit	43	2013-06-19	82.0449	1N=TDF-3TC-DTG	16	Good > 95%	NO	7,390 Copies / mL	7390	Good > 95%	NO	86,700 Copies / mL	86700
HC IV	Kampala	Government	36	2014-09-10	74.3596	1N=TDF-3TC-DTG	23	Good > 95%	NO	4,507 Copies / mL	4507	Good > 95%	YES	< 50.00 Copies / mL	50
HC IV	Kampala	Government	38	2018-11-07	12.6742	1N=TDF-3TC-DTG	19	Good > 95%	NO	107,000 Copies / mL	107000		YES	< 50.00 Copies / mL	50
Specialized Clinic	Kampala	Private Not For Profit	9	2012-03-21	102.978	4M=ABC-3TC-DTG	8	Good > 95%	NO	5,000 Copies / mL	5000	Good > 95%	YES	159 Copies / mL	159
Specialized Clinic	Kampala	Private Not For Profit	14	2016-01-15	46.7191	3N=TDF-3TC-DTG	17	Good > 95%	NO	3,320 Copies / mL	3320	Good > 95%	YES	Target Not Detected	0
Specialized Clinic	Kampala	Private Not For Profit	13	2011-02-17	118.483	3M=ABC-3TC-DTG	10	Good > 95%	NO	41,122 Copies / mL	41122	Good > 95%	YES	Target Not Detected	0
Specialized Clinic	Kampala	Private Not For Profit	45	2010-05-04	120.573	1N=TDF-3TC-DTG	8	Good > 95%	NO	7,700 Copies / mL	7700		YES	Not Detected	0
Specialized Clinic	Kampala	Private Not For Profit	14	2014-03-25	68.7978	3N=TDF-3TC-DTG	9	Good > 95%	NO	1,380 Copies / mL	1380	Good > 95%	YES	< 50.00 Copies / mL	50
Specialized Clinic	Kampala	Private Not For Profit	36	2008-10-20	136.888	1N=TDF-3TC-DTG	6	Good > 95%	NO	11,600 Copies / mL	11600	Good > 95%	YES	Target Not Detected	0
HC III	Kampala	Government	28	2020-02-10	6.8427	1N=TDF-3TC-DTG	8	Good > 95%	NO	428,000 Copies / mL	428000	Good > 95%	YES	50 Copies / mL	50
Specialized Clinic	Kampala	Private Not For Profit	33	2012-10-17	94.382	1n = TDF/3TC/DTG	7	Good > 95%	NO	17,500 Copies / mL	17500	Good > 95%	YES	Target Not Detected	0
Specialized Clinic	Kampala	Private Not For Profit	12	2017-03-20	33.7753	3M=ABC-3TC-DTG	9	Good > 95%	NO	7,920 Copies / mL	7920	Good > 95%	YES	404 Copies / mL	404
Specialized Clinic	Kampala	Private Not For Profit	9	2014-11-25	58.5843	4m = ABC/3TC/DTG	7	Good > 95%	NO	3,729 Copies / mL	3729	Good > 95%	NO	6,830 Copies / mL	6830
Specialized Clinic	Kampala	Private Not For Profit	46	2005-05-31	176.258	1N=TDF-3TC-DTG	9	Fair 85 - 94%	NO	182,000 Copies / mL	182000	Good > 95%	YES	< 50.00 Copies / mL	50
Specialized Clinic	Kampala	Private Not For Profit	8	2011-11-28	98.6629	3N=TDF-3TC-DTG	8	Good > 95%	NO	6,300 Copies / mL	6300	Good > 95%	YES	Target Not Detected	0
Specialized Clinic	Kampala	Private Not For Profit	14	2014-05-20	65.8652	3N=TDF-3TC-DTG	6	Good > 95%	NO	65,404 Copies / mL	65404	Good > 95%	YES	Target Not Detected	0
HC IV	Kampala	Government	45	2010-07-13	125.124	1N=TDF-3TC-DTG	24	Good > 95%	NO	40,333 Copies / mL	40333	Good > 95%	YES	Target Not Detected	0
Specialized Clinic	Kampala	Private Not For Profit	45	2014-05-12	80.2921	1M=ABC-3TC-DTG	24	Good > 95%	NO	19,200 Copies / mL	19200	Good > 95%	YES	< 50.00 Copies / mL	50
HC III	Kampala	Government	33	2020-01-13	12.5056	1N=TDF-3TC-DTG	6	Good > 95%	NO	60,400 Copies / mL	60400	Good > 95%	YES	Target Not Detected	0
General Hospital	Kampala	Private Not For Profit	47	2011-03-14	114.438	1N=TDF-3TC-DTG	18	Good > 95%	NO	20,300 Copies / mL	20300	Good > 95%	NO	1,070 Copies / mL	1070
HC IV	Kampala	Government	24	2019-07-22	6.13483	1N=TDF-3TC-DTG	21	Good > 95%	NO	1,150 Copies / mL	1150	Fair 85 - 94%	YES	< 50.00 Copies / mL	50
Specialized Clinic	Kampala	Private Not For Profit	14	2018-06-29	17.1236	3N=TDF-3TC-DTG	6	Good > 95%	NO	4,930 Copies / mL	4930	Good > 95%	YES	Target Not Detected	0
HC III	Kampala	Government	30	2018-11-15	12.4382	1N=TDF-3TC-DTG	6	Good > 95%	NO	10,200 Copies / mL	10200	Good > 95%	YES	Not Detected	0
HC III	Kampala	Government	69	2017-07-03	29.7303	1N=TDF-3TC-DTG	8	Good > 95%	NO	2,510 Copies / mL	2510	Good > 95%	YES	289 Copies / mL	289
General Hospital	Kampala	Private Not For Profit	39	2018-09-26	18.3371	TDF-3TC-DTG	12	Good > 95%	NO	65,900 Copies / mL	65900	Good > 95%	YES	Target Not Detected	0
General Hospital	East Central	Private Not For Profit	50	2006-09-06	1 -< 2yrs	1N=TDF-3TC-DTG	12	Good > 95%	NO	1,237 Copies / mL	1237	Good > 95%	YES	Not detected	0
HC III	Mid Western	Government	10	2013-03-13	97.1798	4M=ABC-3TC-DTG	8	Good > 95%	NO	9,175 Copies / mL	9175	Fair 85 - 94%	NO	2,163 Copies / mL	2163
HC III	Mid Western	Government	31	2013-01-11	91.7528	1N=TDF-3TC-DTG	24	Good > 95%	NO	2,203 Copies / mL	2203	Good > 95%	YES	Not detected	0
General Hospital	South Western	Private Not For Profit	8	2014-03-03	6 months -< 1yr	4M=ABC-3TC-DTG	7	Good > 95%	NO	3,710 Copies / mL	3710	Good > 95%	YES	< 839 Copies / mL	839
HC III	South Western	Private Not For Profit	13	2019-09-19	6 months -< 1yr	3M=ABC-3TC-DTG	6	Good > 95%	NO	12,070 Copies / mL	12070	Good > 95%	YES	Not detected	0
General Hospital	South Western	Private Not For Profit	14	2014-11-28	1 -< 2yrs	3N=TDF-3TC-DTG	6	Good > 95%	NO	2,571 Copies / mL	2571	Good > 95%	YES	Not detected	0
HC III	North East	Government	55	2014-03-05	73.9213	1N=TDF-3TC-DTG	23	Good > 95%	NO	1,192 Copies / mL	1192	Good > 95%	YES	Not detected	0
HC IV	North East	Government	68	2013-12-24	81.5056	1N=TDF-3TC-DTG	24	Good > 95%	NO	1,156 Copies / mL	1156	Good > 95%	YES	< 839 Copies / mL	839
HC III	North East	Government	12	2014-10-11	68.5618	3N=TDF-3TC-DTG	6	Good > 95%	NO	360,162 Copies / mL	360162	Good > 95%	NO	1,667 Copies / mL	1667
HC IV	North East	Government	13	2019-08-29	7.07865	1N=TDF-3TC-DTG	6	Good > 95%	NO	1,653 Copies / mL	1653	Good > 95%	YES	Not detected	0
HC IV	North East	Government	50	2007-09-02	161.933	1N=TDF-3TC-DTG	25	Good > 95%	NO	1,130 Copies / mL	1130	Good > 95%	YES	Not detected	0
HC IV	Mid Western	Government	43	2017-08-04	29.9663	3N=TDF-3TC-DTG	18	Good > 95%	NO	3,036 Copies / mL	3036		YES	Not detected	0
HC III	Mid Western	Private Not For Profit	37	2019-02-27	8.89888	1N=TDF-3TC-DTG	9	Good > 95%	NO	7,298 Copies / mL	7298	Good > 95%	YES	Not detected	0
HC III	Mid Western	Government	43	2008-08-09	142.685	1N=TDF-3TC-DTG	6	Good > 95%	NO	1,498 Copies / mL	1498	Good > 95%	YES	Target Not Detected	0
HC IV	Mid Western	Private Not For Profit	34	2015-09-01	51.7079	1N=TDF-3TC-DTG	24	Good > 95%	NO	2,603 Copies / mL	2603	Fair 85 - 94%	YES	< 839 Copies / mL	839
HC III	Mid Western	Private Not For Profit	22	2018-02-11	33.5393	1N=TDF-3TC-DTG	12	Good > 95%	NO	134,219 Copies / mL	134219	Poor < 85%	YES	Not detected	0
HC III	Mid Western	Government	14	2015-09-07	55.5169	1N=TDF-3TC-DTG	6	Good > 95%	NO	1,240 Copies / mL	1240	Good > 95%	YES	Not detected	0
General Hospital	Mid Western	Government	49	2008-02-12	145.652	1N=TDF-3TC-DTG	24	Good > 95%	NO	1,836 Copies / mL	1836	Good > 95%	YES	118 Copies / mL	118
HC III	Mid Western	Government	46	2020-04-27	7.17978	1N=TDF-3TC-DTG	7	Good > 95%	NO	6,280 Copies / mL	6280	Fair 85 - 94%	YES	Not detected	0
HC III	Mid Western	Private Not For Profit	11	2013-06-11	83.6292	3M=ABC-3TC-DTG	15	Fair 85 - 94%	NO	1,591 Copies / mL	1591		YES	< 839 Copies / mL	839
General Hospital	Mid Western	Government	11	2012-05-30	90.4045	3M=ABC-3TC-DTG	6	Good > 95%	NO	2,873 Copies / mL	2873	Good > 95%	YES	Target Not Detected	0
HC III	North East	Private Not For Profit	48	2014-09-15	71.1236	1N=TDF-3TC-DTG	13	Good > 95%	NO	3,389 Copies / mL	3389	Fair 85 - 94%	YES	Not detected	0
HC III	North East	Government	11	2015-07-01	59.8989	1N=TDF-3TC-DTG	7	Good > 95%	NO	149,928 Copies / mL	149928		YES	Not detected	0
General Hospital	North East	Government	12	2014-05-21	71.191	3M=ABC-3TC-DTG	9	Good > 95%	NO	2,490 Copies / mL	2490	Good > 95%	NO	3,410 Copies / mL	3410
HC IV	South Western	Government	44	2015-07-27	5yrs and above	1N=TDF-3TC-DTG	12	Good > 95%	NO	2,190 Copies / mL	2190	Good > 95%	YES	< 839 Copies / mL	839
HC IV	Mid Western	Government	52	2019-07-11	7.01124	1N=TDF-3TC-DTG	7	Fair 85 - 94%	NO	1,829 Copies / mL	1829	Good > 95%	YES	Target Not Detected	0
HC III	Mid Western	Government	32	2019-05-28	4.92135	TDF-3TC-DTG	6	Good > 95%	NO	3,623 Copies / mL	3623	Fair 85 - 94%	YES	< 839 Copies / mL	839
HC IV	Central 2	Government	11	2015-03-20	60.6067	3M=ABC-3TC-DTG	6	Good > 95%	NO	21,600 Copies / mL	21600	Good > 95%	YES	308 Copies / mL	308
General Hospital	Central 2	Government	47	2013-01-31	94.4157	1N=TDF-3TC-DTG	23	Good > 95%	NO	33,000 Copies / mL	33000	Good > 95%	YES	Not Detected	0
HC III	Central 2	Government	42	2019-05-31	6.57303	1N=TDF-3TC-DTG	6	Good > 95%	NO	1,011 Copies / mL	1011	Good > 95%	YES	Target Not Detected	0
HC IV	Mid Eastern	Government	50	2015-11-12	2 -< 5yrs	1N=TDF-3TC-DTG	18	Good > 95%	NO	1,633 Copies / mL	1633	Good > 95%	YES	Not detected	0
HC IV	Mid Western	Government	30	2019-09-10	13.6517	1N=TDF-3TC-DTG	11	Good > 95%	NO	1,207 Copies / mL	1207	Good > 95%	YES	Not detected	0
HC IV	Mid Western	Government	27	2014-05-30	74.4607	1N=TDF-3TC-DTG	12	Fair 85 - 94%	NO	1,917 Copies / mL	1917	Fair 85 - 94%	YES	Not detected	0
HC IV	South Western	Government	12	2014-11-05	1 -< 2yrs	3M=ABC-3TC-DTG	6	Good > 95%	NO	1,682 Copies / mL	1682	Good > 95%	YES	923 Copies / mL	923
General Hospital	South Western	Private Not For Profit	33	2015-08-20	1 -< 2yrs	1N=TDF-3TC-DTG	24	Good > 95%	NO	1,571 Copies / mL	1571	Good > 95%	YES	Not detected	0
HC IV	South Western	Government	43	2019-09-07	6 months -< 1yr	1N=TDF-3TC-DTG	7		NO	1,396 Copies / mL	1396	Good > 95%	YES	Not detected	0
HC III	Mid Western	Private Not For Profit	30	2019-08-09	7.24719	1N=TDF-3TC-DTG	12	Fair 85 - 94%	NO	129,352 Copies / mL	129352	Good > 95%	YES	Not detected	0
HC III	Mid Western	Government	34	2018-11-29	18.7753	1N=TDF-3TC-DTG	15	Good > 95%	NO	1,514 Copies / mL	1514	Good > 95%	NO	3,031 Copies / mL	3031
HC III	Mid Western	Private Not For Profit	33	2019-03-05	12.5056	1N=TDF-3TC-DTG	12	Fair 85 - 94%	NO	375,208 Copies / mL	375208	Good > 95%	YES	Not detected	0
General Hospital	South Western	Private Not For Profit	13	2012-04-12	6 months -< 1yr	3N=TDF-3TC-DTG	6	Good > 95%	NO	1,610 Copies / mL	1610	Good > 95%	NO	8,151 Copies / mL	8151
General Hospital	South Western	Private Not For Profit	13	2014-09-18	6 months -< 1yr	3N=TDF-3TC-DTG	6	Good > 95%	NO	3,369 Copies / mL	3369	Good > 95%	NO	2,386 Copies / mL	2386
General Hospital	South Western	Private Not For Profit	14	2019-08-11	2 -< 5yrs	3N=TDF-3TC-DTG	6	Good > 95%	NO	2,467 Copies / mL	2467	Fair 85 - 94%	YES	Not detected	0
HC III	Mid Northern	Government	32	2015-10-20	5yrs and above	1N=TDF-3TC-DTG	12	Poor < 85%	NO	142,125 Copies / mL	142125	Poor < 85%	YES	Not detected	0
HC II	Mid Northern	Private Not For Profit	48	2020-01-14	6 months -< 1yr	1N=TDF-3TC-DTG	6	Good > 95%	NO	1,281 Copies / mL	1281	Good > 95%	YES	< 839 Copies / mL	839
HC III	Mid Northern	Government	50	2019-06-07	6 months -< 1yr	1N=TDF-3TC-DTG	8	Good > 95%	NO	1,113 Copies / mL	1113	Good > 95%	NO	2,520 Copies / mL	2520
General Hospital	Mid Northern	Government	36	2019-07-28	6 months -< 1yr	1N=TDF-3TC-DTG	8	Good > 95%	NO	237,000 Copies / mL	237000	Good > 95%	YES	Not detected	0
General Hospital	Mid Northern	Private Not For Profit	10	2012-04-24	5yrs and above	4M=ABC-3TC-DTG	6	Good > 95%	NO	1,210 Copies / mL	1210	Good > 95%	YES	Target Not Detected	0
General Hospital	Mid Northern	Government	10	2015-10-26	1 -< 2yrs	3M=ABC-3TC-DTG	7	Good > 95%	NO	434,945 Copies / mL	434945	Good > 95%	YES	Not detected	0
HC II	Mid Northern	Private Not For Profit	12	2015-10-06	2 -< 5yrs	1N=TDF-3TC-DTG	48	Good > 95%	NO	60,926 Copies / mL	60926	Good > 95%	YES	Not detected	0
HC IV	Mid Northern	Government	45	2015-11-16	5yrs and above	TDF/3TC/DTG	6	Good > 95%	NO	11,785 Copies / mL	11785	Good > 95%	YES	Target Not Detected	0
HC IV	Mid Northern	Government	11	2013-07-01	2 -< 5yrs	ABC/3TC/DTG	6	Good > 95%	NO	36,611 Copies / mL	36611	Good > 95%	YES	< 839 Copies / mL	839
HC IV	Mid Northern	Government	14	2012-10-10	5yrs and above	TDF/3TC/DTG	6	Good > 95%	NO	44,742 Copies / mL	44742	Good > 95%	NO	10,441 Copies / mL	10441
HC III	Mid Northern	Government	41	2019-05-08	1 -< 2yrs	1N=TDF-3TC-DTG	12	Good > 95%	NO	1,574 Copies / mL	1574	Good > 95%	YES	< 883 Copies / mL	883
HC IV	North East	Government	32	2019-10-28	13.4831	1N=TDF-3TC-DTG	17	Good > 95%	NO	2,993 Copies / mL	2993	Fair 85 - 94%	YES	Not detected	0
HC III	North East	Government	63	2005-06-06	184.382	1N=TDF-3TC-DTG	22	Good > 95%	NO	13,353 Copies / mL	13353	Good > 95%	YES	< 883 Copies / mL	883
HC III	North East	Government	55	2006-01-01	177.303	1N=TDF-3TC-DTG	6		NO	20,313 Copies / mL	20313	Good > 95%	YES	Not detected	0
HC IV	Mid Northern	Government	41	2009-10-07	1 -< 2yrs	TDF/3TC/DTG	6	Good > 95%	NO	1,910,228 Copies / mL	1910228	Good > 95%	NO	1,509,455 Copies / mL	1509455
HC IV	Mid Northern	Government	40	2018-03-04	2 -< 5yrs	TDF/3TC/DTG	6	Good > 95%	NO	1,430 Copies / mL	1430	Good > 95%	YES	Not detected	0
HC IV	Mid Northern	Government	29	2018-11-22	1 -< 2yrs	TDF/3TC/DTG	9	Good > 95%	NO	250,023 Copies / mL	250023	Good > 95%	YES	< 839 Copies / mL	839
HC III	Mid Northern	Government	30	2016-05-26	2 -< 5yrs	1N = TDF-3TC-DTG	12	Good > 95%	NO	1,036 Copies / mL	1036	Good > 95%	YES	< 839 Copies / mL	839
HC IV	Mid Northern	Government	31	31-11-19	6 months -< 1yr	TDF/3TC/DTG	6	Good > 95%	NO	499,710 Copies / mL	499710	Good > 95%	YES	Target Not Detected	0
HC III	Mid Northern	Government	5	2019-02-13	2 -< 5yrs	4f = ABC-3TC-DTG	6	Good > 95%	NO	1,128 Copies / mL	1128	Good > 95%	NO	1,237 Copies / mL	1237
HC III	Mid Northern	Government	13	2014-07-23	5yrs and above	1N=TDF-3TC-DTG	6	Good > 95%	NO	120,471 Copies / mL	120471	Good > 95%	NO	36,668 Copies / mL	36668
HC III	Mid Northern	Government	45	2012-03-15	1-< 2yrs	1N=TDF-3TC-DTG	12	Good > 95%	NO	1,489 Copies / mL	1489	Good > 95%	NO	2,535 Copies / mL	2535
HC III	Mid Northern	Government	23	2019-05-05	1 -< 2yrs	1N = TDF-3TC-DTG	12	Fair 85 - 94%	NO	17,999 Copies / mL	17999	Good > 95%	YES	< 839 Copies / mL	839
HC III	Mid Northern	Government	13	2015-11-12	5yrs and above	3M=ABC-3TC-DTG	6	Good > 95%	NO	26,759 Copies / mL	26759	Good > 95%	NO	239,000 Copies / mL	239000
HC IV	Mid Northern	Government	12	2019-08-26	1 -< 2yrs	ABC/3TC/DTG	6	Good > 95%	NO	2,721 Copies / mL	2721	Good > 95%	YES	Not detected	0
HC IV	Mid Northern	Government	37	2015-04-15	1 -< 2yrs	TDF/3TC/DTG	6	Fair 85 - 94%	NO	3646 Copies / mL	3646	Good > 95%	NO	3,646 Copies / mL	3646
HC IV	Mid Eastern	Government	39	2020-03-13	1 -< 2yrs	3N=TDF-3TC-DTG	6	Good > 95%	NO	100,935 Copies / mL	100935	Good > 95%	YES	Not detected	0
HC III	Central 2	Government	10	2017-10-20	29.191	4M=ABC-3TC-DTG	6	Good > 95%	NO	1,044 Copies / mL	1044	Good > 95%	YES	123 Copies / mL	123
HC III	Central 2	Government	7	2014-03-03	70.2135	3M=ABC-3TC-DTG	6	Good > 95%	NO	1,583 Copies / mL	1583	Good > 95%	YES	Not detected	0
HC III	Central 2	Government	11	2011-01-19	123.674	TDF-3TC-DTG	12	Good > 95%	NO	1,864 Copies / mL	1864	Good > 95%	YES	< 883 Copies / mL	883
HC III	Central 2	Government	58	2012-06-05	94.8876	1N=TDF-3TC-DTG	6	Good > 95%	NO	2,804 Copies / mL	2804	Good > 95%	YES	Not detected	0
HC III	Central 2	Government	27	2019-02-27	16.0787	1N=TDF-3TC-DTG	12	Good > 95%	NO	1,840 Copies / mL	1840	Good > 95%	YES	Not detected	0
HC IV	Central 2	Government	45	2017-06-20	37.5169	4N=TDF-3TC-DTG	9	Good > 95%	NO	6,610 Copies / mL	6610	Good > 95%	YES	Target Not Detected	0
HC III	Mid Western	Government	40	2017-06-21	37.7528	1N=TDF-3TC-DTG	29	Good > 95%	NO	1,036 Copies / mL	1036	Good > 95%	YES	< 839 Copies / mL	839
HC III	Mid Western	Government	24	2018-07-15	25.618	1N=TDF-3TC-DTG	14	Good > 95%	NO	6,522 Copies / mL	6522		YES	Not detected	0
HC III	Mid Western	Government	43	2016-12-12	35.6966	1N=TDF-3TC-DTG	25	Good > 95%	NO	1,103 Copies / mL	1103	Good > 95%	YES	< 839 Copies / mL	839
HC III	Mid Western	Government	34	2017-06-19	32.6292	1N=TDF-3TC-DTG	16	Good > 95%	NO	1,324 Copies / mL	1324	Good > 95%	YES	< 839 Copies / mL	839
HC III	Mid Western	Government	60	2006-09-09	165.539	1N=TDF-3TC-DTG	10	Good > 95%	NO	1,418 Copies / mL	1418	Good > 95%	YES	< 839 Copies / mL	839
HC III	Mid Western	Government	13	2014-06-04	75.7416	1N=TDF-3TC-DTG	33	Good > 95%	NO	1,186 Copies / mL	1186	Good > 95%	YES	< 839 Copies / mL	839
HC III	Mid Western	Government	31	2020-06-22	5.76404	1N=TDF-3TC-DTG	23	Good > 95%	NO	2,620 Copies / mL	2620		YES	< 883 Copies / mL	883
HC III	Mid Western	Government	28	2018-07-23	18.236	1N=TDF-3TC-DTG	9	Good > 95%	NO	1,278 Copies / mL	1278	Good > 95%	YES	Not detected	0
HC III	Mid Western	Government	51	2013-05-29	85.8202	1N=TDF-3TC-DTG	41	Good > 95%	NO	3,738 Copies / mL	3738	Good > 95%	YES	Not detected	0
HC III	Mid Western	Private Not For Profit	11	2018-01-10	20.7978	3M=ABC-3TC-DTG	6	Good > 95%	NO	1,357 Copies / mL	1357	Good > 95%	YES	< 839 Copies / mL	839
HC II	Mid Western	Government	27	2019-07-02	12	1N=TDF-3TC-DTG	17	Good > 95%	NO	1,672 Copies / mL	1672	Good > 95%	NO	270,672 Copies / mL	270672
HC II	Mid Western	Private Not For Profit	10	2016-08-26	41.4944	1N=TDF-3TC-DTG	30	Good > 95%	NO	5,174 Copies / mL	5174	Good > 95%	YES	949 Copies / mL	949
HC III	Mid Western	Government	58	2010-08-04	118.213	1N=TDF-3TC-DTG	37	Good > 95%	NO	3,796 Copies / mL	3796	Good > 95%	YES	< 839 Copies / mL	839
HC IV	Mid Western	Government	13	2017-03-30	34.9213	3N=TDF-3TC-DTG	7	Good > 95%	NO	9,123 Copies / mL	9123	Good > 95%	NO	24,223 Copies / mL	24223
HC II	Mid Western	Government	49	2016-06-10	42.3708	1N=TDF-3TC-DTG	14	Good > 95%	NO	1,554 Copies / mL	1554	Good > 95%	YES	Not detected	0
General Hospital	Central 1	Government	58	2012-07-19	98.2921	1N=TDF-3TC-DTG	24	Good > 95%	NO	1,690 Copies / mL	1690	Good > 95%	YES	< 839 Copies / mL	839
HC III	Central 1	Government	20	2017-05-07	30.3371	1N=TDF-3TC-DTG	7	Good > 95%	NO	1,101 Copies / mL	1101	Fair 85 - 94%	YES	Not detected	0
HC III	Central 1	Government	10	2011-11-10	113.73	3M=ABC-3TC-DTG	6	Good > 95%	NO	5,850 Copies / mL	5850	Good > 95%	YES	Not detected	0
HC III	Mid Northern	Government	81	2010-09-15	5yrs and above	1N=TDF-3TC-DTG	8	Good > 95%	NO	1,261 Copies / mL	1261	Good > 95%	YES	Not detected	0
HC III	Mid Northern	Government	57	2013-09-27	5yrs and above	1N=TDF-3TC-DTG	9	Good > 95%	NO	2,571 Copies / mL	2571	Good > 95%	YES	Not detected	0
HC IV	Mid Northern	Government	8	2012-12-04	1 -< 2yrs	1N=TDF-3TC-DTG	12	Good > 95%	NO	1,427 Copies / mL	1427	Good > 95%	YES	Not detected	0
RR Hospital	Mid Northern	Government	15	2014-02-21	5yrs and above	TDF/3TC/DTG	14	Good > 95%	NO	2,040 Copies / mL	2040	Good > 95%	YES	144 Copies / mL	144
HC III	Mid Northern	Government	11	2018-01-01	6 months -< 1yr	1N=TDF-3TC-DTG	12	Good > 95%	NO	339,660 Copies / mL	339660	Good > 95%	YES	< 883 Copies / mL	883
RR Hospital	Mid Northern	Government	10	2019-10-23	1 -< 2yrs	4M=ABC-3TC-DTG	14	Good > 95%	NO	1,540,000 Copies / mL	1540000	Good > 95%	NO	33,614 Copies / mL	33614
HC III	Mid Northern	Government	7	2019-02-21	1 -< 2yrs	1N=TDF-3TC-DTG	6	Good > 95%	NO	1,090 Copies / mL	1090	Good > 95%	YES	< 883 Copies / mL	883
HC IV	Mid Northern	Government	43	2008-05-05	1yr+	1N=TDF-3TC-DTG	13	Good > 95%	NO	1,742 Copies / mL	1742	Good > 95%	YES	Not detected	0
HC IV	Mid Northern	Government	52	2020-01-22	6 months -< 1yr	1N=TDF-3TC-DTG	5	Good > 95%	NO	1,266 Copies / mL	1266	Good > 95%	YES	< 839 Copies / mL	839
HC IV	Mid Northern	Government	50	2014-11-21	6 months -< 1yr	1N=TDF-3TC-DTG	12	Good > 95%	NO	2,592 Copies / mL	2592	Good > 95%	NO	59,408 Copies / mL	59408
HC III	Mid Northern	Government	9	2020-01-23	6 months -< 1yr	1N=TDF-3TC-DTG	5	Good > 95%	NO	1,011 Copies / mL	1011	Good > 95%	YES	< 883 Copies / mL	883
RR Hospital	Mid Northern	Government	12	2015-06-19	5yrs and above	1N=TDF-3TC-DTG	16	Good > 95%	NO	10,000 Copies / mL	10000	Good > 95%	NO	73,100 Copies / mL	73100
HC IV	Mid Northern	Government	8	2018-02-01	1yrs	ABC/3TC/DTG	6	Good > 95%	NO	27,045 Copies / mL	27045	Fair 85 - 94%	YES	< 839 Copies / mL	839
HC III	Central 2	Government	8	2013-03-12	86.8989	4M=ABC-3TC-DTG	8	Good > 95%	NO	1,947 Copies / mL	1947	Good > 95%	YES	Not detected	0
HC IV	Central 2	Government	46	2020-06-16	6.23596	1N=TDF-3TC-DTG	6	Good > 95%	NO	30,007 Copies / mL	30007	Good > 95%	NO	118,462 Copies / mL	118462
HC II	Central 2	Private Not For Profit	45	2005-11-18	170.933	1N=TDF-3TC-DTG	9	Good > 95%	NO	12,876 Copies / mL	12876	Good > 95%	YES	Target Not Detected	0
HC III	Central 2	Private Not For Profit	56	2017-09-18	33.2697	1N=TDF-3TC-DTG	12	Good > 95%	NO	5,129 Copies / mL	5129	Good > 95%	YES	53 Copies / mL	53
HC III	Central 2	Private Not For Profit	14	2012-09-01	88.7865	3N=TDF-3TC-DTG	12	Good > 95%	NO	2,762 Copies / mL	2762	Good > 95%	YES	Not detected	0
HC IV	Central 2	Government	45	2013-05-13	87.7753	1N=TDF-3TC-DTG	14	Good > 95%	NO	1,615 Copies / mL	1615	Good > 95%	YES	Not detected	0
General Hospital	Central 2	Government	14	2017-01-16	2 -< 5yrs	3N=TDF-3TC-DTG	6	Fair 85 - 94%	NO	563,000 Copies / mL	563000	Good > 95%	YES	Target Not Detected	0
HC IV	Central 2	Private Not For Profit	64	2009-02-16	130.719	1N=TDF-3TC-DTG	25	Good > 95%	NO	1,294 Copies / mL	1294	Good > 95%	YES	Target Not Detected	0
General Hospital	Central 2	Government	13	2009-06-29	5yrs and above	3N=TDF-3TC-DTG	6	Good > 95%	NO	37,400 Copies / mL	37400	Good > 95%	YES	69 Copies / mL	69
HC IV	Central 2	Government	10	2018-10-04	11.7303	3M=ABC-3TC-DTG	11	Good > 95%	NO	95,248 Copies / mL	95248	Poor < 85%	YES	< 839 Copies / mL	839
HC III	Central 2	Government	35	2019-09-04	9.37079	4M=ABC-3TC-DTG	9	Good > 95%	NO	2,558 Copies / mL	2558	Poor < 85%	YES	< 839 Copies / mL	839
HC IV	Central 2	Private Not For Profit	9	2014-03-14	70.9213	4M=ABC-3TC-DTG	6	Good > 95%	NO	20,200 Copies / mL	20200	Good > 95%	YES	168 Copies / mL	168
HC III	Central 2	Private Not For Profit	16	2011-02-10	111.27	3N=TDF-3TC-DTG	6	Good > 95%	NO	1,839 Copies / mL	1839	Fair 85 - 94%	YES	Not detected	0
HC III	Central 2	Government	1	2019-12-09	5.69663	3M=ABC-3TC-DTG	6	Good > 95%	NO	1,163 Copies / mL	1163	Good > 95%	YES	983 Copies / mL	983
HC III	Central 2	Government	33	2019-07-15	5.96629	1N=TDF-3TC-DTG	6	Good > 95%	NO	1,718 Copies / mL	1718	Good > 95%	YES	Not detected	0
HC III	Central 2	Government	11	2014-09-29	65.5955	1N=TDF-3TC-DTG	7	Good > 95%	NO	1,478 Copies / mL	1478	Good > 95%	YES	< 839 Copies / mL	839
HC III	Central 2	Private Not For Profit	14	2014-12-03	60.809	1N=TDF-3TC-DTG	8	Good > 95%	NO	4,300 Copies / mL	4300	Good > 95%	YES	Target Not Detected	0
HC IV	Central 2	Private Not For Profit	13	2011-09-19	103.618	3N=TDF-3TC-DTG	9	Good > 95%	NO	3,130 Copies / mL	3130	Good > 95%	NO	35,400 Copies / mL	35400
HC III		Government	36	2019-04-19	9.64045	1N=TDF-3TC-DTG	19	Good > 95%	NO	1,194 Copies / mL	1194
HC III	Central 1	Private Not For Profit	40	2017-06-01	32.4944	1N=TDF-3TC-DTG	14	Good > 95%	NO	2,524 Copies / mL	2524	Good > 95%	NO	2,313 Copies / mL	2313
HC III	Central 1	Government	34	2016-10-04	38.2584	3N=TDF-3TC-DTG	18	Good > 95%	NO	1,294 Copies / mL	1294	Good > 95%	YES	Not detected	0
HC IV	Central 1	Government	10	2014-05-26	71.8652	1M=ABC-3TC-DTG	6	Good > 95%	NO	1,348 Copies / mL	1348	Good > 95%	YES	< 839 Copies / mL	839
HC IV	Central 1	Government	7	2015-01-20	63.809	1M=ABC-3TC-DTG	6	Good > 95%	NO	1,390 Copies / mL	1390	Good > 95%	NO	1,073 Copies / mL	1073
HC III	Central 1	Government	23	2015-07-06	52.4494	1N=TDF-3TC-DTG	25	Good > 95%	NO	8,412 Copies / mL	8412	Good > 95%	YES	< 839 Copies / mL	839
HC III	Central 1	Government	12	2015-11-25	55.4157	4M=ABC-3TC-DTG	10	Good > 95%	NO	1,181 Copies / mL	1181		YES	< 839 Copies / mL	839
HC III	Central 1	Private Not For Profit	43	2019-03-26	6.8427	1N=TDF-3TC-DTG	7	Good > 95%	NO	2,107 Copies / mL	2107	Good > 95%	YES	Not detected	0
HC IV	Mid Eastern	Government	46	2017-07-11	2 -< 5yrs	1N=TDF-3TC-DTG	12	Good > 95%	NO	11,952 Copies / mL	11952	Good > 95%	NO	2,630 Copies / mL	2630
Specialized Clinic	Central 1	Private Not For Profit	35	2015-10-05	49.2472	1N=TDF-3TC-DTG	11	Fair 85 - 94%	NO	4,560,000 Copies / mL	4560000	Good > 95%	YES	Target Not Detected	0
RR Hospital	Central 1	Government	28	2016-10-17	47.6966	1N=TDF-3TC-DTG	19		NO	52,590 Copies / mL	52590	Good > 95%	YES	< 50.00 Copies / mL	50
Specialized Clinic	Central 1	Private Not For Profit	31	2018-07-16	13.7528	1N=TDF-3TC-DTG	9	Good > 95%	NO	713,000 Copies / mL	713000	Good > 95%	YES	58 Copies / mL	58
HC III	Central 1	Private Not For Profit	45	2017-06-29	28.9213	1N=TDF-3TC-DTG	9	Good > 95%	NO	3,678 Copies / mL	3678	Good > 95%	NO	1,007 Copies / mL	1007
RR Hospital	Central 1	Government	14	2006-03-16	172.281	3N=TDF-3TC-DTG	6	Good > 95%	NO	126,000 Copies / mL	126000	Good > 95%	YES	< 50.00 Copies / mL	50
HC III	Mid Western	Private Not For Profit	36	2017-05-11	37.0449	1N=TDF-3TC-DTG	12	Good > 95%	NO	1,121 Copies / mL	1121	Good > 95%	YES	< 839 Copies / mL	839
HC III	Mid Western	Private Not For Profit	48	2019-09-09	5.76404	1N=TDF-3TC-DTG	6	Good > 95%	NO	1,357 Copies / mL	1357	Good > 95%	YES	Not detected	0
HC III	Mid Western	Government	10	2014-03-16	69.7753	4M=ABC-3TC-DTG	6	Good > 95%	NO	1,676 Copies / mL	1676	Good > 95%	YES	Not detected	0
HC III	Mid Western	Government	87	2016-10-05	46.4494	1N=TDF/3TC/DTG	12	Good > 95%	NO	1,368 Copies / mL	1368	Good > 95%	YES	Not detected	0
HC IV	Mid Eastern	Government	50	2018-05-09	2 -< 5yrs	1N=TDF-3TC-DTG	12	Good > 95%	NO	2,309 Copies / mL	2309		YES	Not detected	0
HC III	Mid Eastern	Government	13	2019-01-11	1 -< 2yrs	ABC-3TC-DTG	12	Good > 95%	NO	12,070 Copies / mL	12070	Good > 95%	YES	< 790.00 Copies / mL	790
HC IV	Mid Eastern	Government	14	2012-08-29	5yrs and above	1N=TDF-3TC-DTG	14	Good > 95%	NO	1483 copies/ml	1483	Good > 95%	YES	Not detected	0
HC II	Mid Eastern	Government	48	2016-03-01	5yrs and above	1N=TDF-3TC-DTG	12	Good > 95%	NO	1,422 Copies / mL	1422	Good > 95%	YES	Not detected	0
HC III	Mid Eastern	Government	13	2018-05-04	1 -< 2yrs	1N=TDF-3TC-DTG	12	Good > 95%	NO	3,984 Copies / mL	3984	Good > 95%	YES	< 839 Copies / mL	839
HC III	Mid Eastern	Government	34	2019-06-24	1 -< 2yrs	1N=TDF-3TC-DTG	15	Good > 95%	NO	1424 copies/ml	1424	Good > 95%	YES	Not Detected	0
RR Hospital	Mid Eastern	Government	27	2018-07-25	1 -< 2yrs	1N=TDF-3TC-DTG	19	Good > 95%	NO	2,770 Copies / mL	2770	Good > 95%	YES	Not Detected	0
HC III	Mid Eastern	Government	34	2020-05-22	6 months -< 1yr	1N=TDF-3TC-DTG	6	Good > 95%	NO	1870 copies/ml	1870	Good > 95%	YES	Not detected	0
HC IV	Mid Eastern	Government	47	2013-11-01	5yrs and above	3N=TDF-3TC-DTG	12	Good > 95%	NO	2923 copies/ml	2923	Good > 95%	YES	Not detected	0
Specialized Clinic	Mid Eastern	Private Not For Profit	8	2015-10-06	6 months -< 1yr	4M=ABC-3TC-DTG	6	Good > 95%	NO	1,090 Copies / mL	1090	Good > 95%	YES	66 Copies / mL	66
RR Hospital	Mid Eastern	Government	16	2017-05-02	5yrs and above	1N=TDF-3TC-DTG	24	Good > 95%	NO	68,200 Copies / mL	68200	Good > 95%	NO	42,900 Copies / mL	42900
HC III	Mid Eastern	Government	12	2016-11-21	5yrs and above	ABC-3TC-DTG	10	Good > 95%	NO	28,676 Copies / mL	28676	Good > 95%	NO	169,735 Copies / mL	169735
HC III	South Western	Government	22	2015-11-30	5yrs and above	1N=TDF-3TC-DTG	18	Good > 95%	NO	388,210 Copies / mL	388210	Good > 95%	YES	Not detected	0
HC IV	South Western	Government	29	2019-01-18	6 months -< 1yr	1N=TDF-3TC-DTG	12	Fair 85 - 94%	NO	1,046 Copies / mL	1046	Good > 95%	YES	Target Not Detected	0
Specialized Clinic	South Western	Private Not For Profit	52	2008-10-27	1 -< 2yrs	1N=TDF-3TC-DTG	12	Good > 95%	NO	182,000 Copies / mL	182000	Good > 95%	NO	51,400 Copies / mL	51400
General Hospital	South Western	Private Not For Profit	14	2016-08-10	5yrs and above	1N=TDF-3TC-DTG	6	Good > 95%	NO	1,113 Copies / mL	1113	Good > 95%	YES	Not detected	0
Specialized Clinic	South Western	Private Not For Profit	52	2017-10-02	2 -< 5yrs	1N=TDF-3TC-DTG	12	Good > 95%	NO	12,000 Copies / mL	12000	Good > 95%	YES	Target Not Detected	0
HC IV	South Western	Government	30	2019-01-24	2yrs	1N=TDF-3TC-DTG	6	Good > 95%	NO	1,328 Copies / mL	1328	Good > 95%	NO	3,200 Copies / mL	3200
HC III	South Western	Government	49	2014-10-16	2 -< 5yrs	1N=TDF-3TC-DTG	12	Good > 95%	NO	2,642 Copies / mL	2642	Good > 95%	YES	< 839 Copies / mL	839
HC III	South Western	Government	51	2011-02-06	5yrs and above	1N=TDF-3TC-DTG	7	Good > 95%	NO	1,828 Copies / mL	1828	Good > 95%	YES	Not detected	0
HC IV	South Western	Government	20	2019-07-24	<5yrs	1N=TDF-3TC-DTG	6	Good > 95%	NO	1,599 Copies / mL	1599	Good > 95%	YES	Not detected	0
Specialized Clinic	South Western	Private Not For Profit	40	2019-08-14	6 months -< 1yr	1N=TDF-3TC-DTG	6	Good > 95%	NO	1,846 Copies / mL	1846	Good > 95%	YES	Not detected	0
HC III	South Western	Government	37	2016-09-21	5 years	1N=TDF-3TC-DTG	18	Good > 95%	NO	1,122 Copies / mL	1122	Good > 95%	YES	Not detected	0
HC III	South Western	Government	50	2016-09-04	2 -< 5yrs	1N=TDF-3TC-DTG	12	Good > 95%	NO	2,019 Copies / mL	2019	Good > 95%	YES	< 839 Copies / mL	839
HC IV	Central 2	Government	42	2015-04-15	58.5169	1N=TDF-3TC-DTG	5	Good > 95%	NO	1,643 Copies / mL	1643	Good > 95%	YES	< 839 Copies / mL	839
HC IV	Central 2	Private Not For Profit	5	2016-06-13	42.7753	4M=ABC-3TC-DTG	12	Good > 95%	NO	2,156 Copies / mL	2156	Good > 95%	YES	Not detected	0
HC IV	Central 2	Government	57	2019-05-14	5.89888	1N=TDF-3TC-DTG	6	Fair 85 - 94%	NO	2,322 Copies / mL	2322	Good > 95%	YES	Not detected	0
HC IV	Central 2	Government	36	2019-06-20	16.2809	1N=TDF-3TC-DTG	16	Good > 95%	NO	1,345 Copies / mL	1345	Good > 95%	YES	Not detected	0
HC III	Central 2	Government	45	2016-10-05	41.764	1N=TDF-3TC-DTG	18	Good > 95%	NO	1,420 Copies / mL	1420	Good > 95%	YES	Not detected	0
HC III	Central 2	Government	30	2017-12-28	30.6742	1N=TDF-3TC-DTG	6	Good > 95%	NO	2,083 Copies / mL	2083	Good > 95%	YES	Not detected	0
HC III	Central 2	Government	31	2017-02-06	41.5955	1N=TDF-3TC-DTG	6	Good > 95%	NO	1,190 Copies / mL	1190	Good > 95%	YES	Not detected	0
HC III	Central 2	Government	43	2017-11-23	30.1685	1N=TDF-3TC-DTG	18	Good > 95%	NO	1,811 Copies / mL	1811	Good > 95%	NO	1,203 Copies / mL	1203
HC IV	Central 2	Government	12	2014-05-06	69.8764	3N=TDF-3TC-DTG	7	Good > 95%	NO	2,182 Copies / mL	2182	Good > 95%	YES	< 839 Copies / mL	839
HC III	Central 2	Private Not For Profit	62	2011-10-20	105.506	1N=TDF-3TC-DTG	6	Good > 95%	NO	1,167 Copies / mL	1167	Good > 95%	YES	< 839 Copies / mL	839
General Hospital	Central 2	Government	13	2010-11-24	117.539	3N=TDF-3TC-DTG	25	Good > 95%	NO	1,506 Copies / mL	1506	Good > 95%	YES	Not detected	0
HC III	Central 2	Government	58	2015-07-23	61.1124	1N=TDF-3TC-DTG	11	Good > 95%	NO	5,799 Copies / mL	5799	Good > 95%	YES	Not detected	0
General Hospital	Central 2	Government	13	2015-05-27	59.0225	1N=TDF-3TC-DTG	6	Good > 95%	NO	40,640 Copies / mL	40640	Good > 95%	YES	Target Not Detected	0
HC IV	Central 2	Private Not For Profit	34	2016-07-25	49.5506	1N=TDF-3TC-DTG	26	Good > 95%	NO	2,374 Copies / mL	2374	Fair 85 - 94%	YES	Not detected	0
HC III	Central 2	Government	14	2013-12-15	85.0787	3N=TDF-3TC-DTG	6	Good > 95%	NO	1,496 Copies / mL	1496	Good > 95%	YES	< 839 Copies / mL	839
HC IV	Central 2	Private Not For Profit	49	2017-08-01	30.5056	1N=TDF-3TC-DTG	24	Good > 95%	NO	1,591 Copies / mL	1591	Good > 95%	YES	Not detected	0
HC III	Central 1	Government	47	2008-07-10	137.966	1N=TDF-3TC-DTG	13	Good > 95%	NO	1,747 Copies / mL	1747	Fair 85 - 94%	YES	Not detected	0
General Hospital	Central 1	Private Not For Profit	47	2018-10-29	11.8989	4N=TDF-3TC-DTG	11	Good > 95%	NO	28,862 Copies / mL	28862	Good > 95%	YES	Target Not Detected	0
HC III	Central 1	Private Not For Profit	45	2019-01-31	15.5056	1N=TDF-3TC-DTG	15	Good > 95%	NO	1,048 Copies / mL	1048		YES	Target Not Detected	0
HC III	Central 1	Government	9	2014-03-13	100.031	4N=TDF-3TC-DTG	6	Good > 95%	NO	1,413 Copies / mL	1413	Good > 95%	YES	Not detected	0
HC III	Central 1	Government	45	2013-05-17	87.5393	1N=TDF-3TC-DTG	26	Good > 95%	NO	1,682 Copies / mL	1682	Good > 95%	YES	Not detected	0
HC III	Central 2	Government	11	2015-09-01	51.2697	1M=ABC-3TC-DTG	6	Good > 95%	NO	4,549 Copies / mL	4549	Good > 95%	YES	< 839 Copies / mL	839
HC III	Central 2	Government	33	2019-01-29	11.7978	1N=TDF-3TC-DTG	6	Good > 95%	NO	2,406 Copies / mL	2406	Good > 95%	YES	Not detected	0
RR Hospital	Central 2	Government	44	2018-01-29	21	1N=TDF-3TC-DTG	19	Good > 95%	NO	869,000 Copies / mL	869000	Good > 95%	NO	439,000 Copies / mL	439000
HC III	Central 2	Government	8	2014-11-25	63	1N=TDF-3TC-DTG	12	Good > 95%	NO	1,270 Copies / mL	1270	Good > 95%	YES	< 839 Copies / mL	839
HC III	Central 2	Government	42	2016-06-20	43.6854	1N=TDF-3TC-DTG	24	Good > 95%	NO	1,270 Copies / mL	1270	Good > 95%	YES	< 839 Copies / mL	839
HC III	Central 2	Government	40	2016-06-13	2 -< 5yrs	1N=TDF-3TC-DTG	20	Good > 95%	NO	241,000 Copies / mL	241000	Good > 95%	YES	280 Copies / mL	280
RR Hospital	Central 2	Government	9	2015-09-30	54.5393	4M=ABC-3TC-DTG	6	Good > 95%	NO	79,000 Copies / mL	79000	Good > 95%	YES	Target Not Detected	0
HC III	Central 2	Government	43	2019-10-23	7.78652	4N=TDF-3TC-DTG	7	Good > 95%	NO	3,766 Copies / mL	3766	Good > 95%	YES	Not detected	0
RR Hospital	Central 2	Government	49	2006-11-15	166.989	1N=TDF-3TC-DTG	11	Good > 95%	NO	5,430 Copies / mL	5430	Good > 95%	YES	Target Not Detected	0
RR Hospital	Central 2	Government	35	2020-01-13	5.89888	1N=TDF-3TC-DTG	6	Good > 95%	NO	2,644 Copies / mL	2644	Good > 95%	YES	Target Not Detected	0
HC III	Central 2	Government	62	2019-06-05	12.3034	1N=TDF-3TC-DTG	11	Good > 95%	NO	1,198 Copies / mL	1198	Fair 85 - 94%	YES	< 790.00 Copies / mL	790
HC III	Central 2	Government	37	2015-01-20	59.7303	1N=TDF-3TC-DTG	24	Good > 95%	NO	1,853 Copies / mL	1853	Good > 95%	NO	1,842 Copies / mL	1842
HC III	Central 2	Government	62	2015-09-01	50.2584	1N=TDF-3TC-DTG	5	Good > 95%	NO	1,511 Copies / mL	1511	Good > 95%	NO	1,246 Copies / mL	1246
HC III	Central 2	Government	10	2014-10-30	65.7978	3N=TDF-3TC-DTG	6	Fair 85 - 94%	NO	52,829 Copies / mL	52829	Good > 95%	YES	< 839 Copies / mL	839
General Hospital	Central 2	Private Not For Profit	7	2014-06-10	65.6629	3M=ABC-3TC-DTG	12	Good > 95%	NO	2,537 Copies / mL	2537	Good > 95%	YES	Target Not Detected	0
HC III	Central 2	Government	46	2018-07-04	17.3933	1N=TDF-3TC-DTG	17	Good > 95%	NO	1,080 Copies / mL	1080	Good > 95%	YES	< 839 Copies / mL	839
HC III	Central 2	Private Not For Profit	45	2018-10-22	16.0787	AZT/3TC/DTG	15	Good > 95%	NO	1,130 Copies / mL	1130	Good > 95%	NO	3,241 Copies / mL	3241
HC II	Central 2	Government	45	2015-09-06	2 -< 5yrs	1N=TDF-3TC-DTG	14	Good > 95%	NO	1,083 Copies / mL	1083	Good > 95%	NO	4,073 Copies / mL	4073
HC IV	Central 2	Government	4	2020-02-27	9.26966	4M=ABC-3TC-DTG	6	Good > 95%	NO	2,141 Copies / mL	2141	Good > 95%	NO	1,942 Copies / mL	1942
HC III	Central 2	Government	11	2019-09-01	10.2135	1N=TDF-3TC-DTG	13	Good > 95%	NO	1,068 Copies / mL	1068	Good > 95%	YES	Not detected	0
HC III	Central 2	Private Not For Profit	27	2019-09-03	7.14607	1N=TDF-3TC-DTG	7	Good > 95%	NO	1,009 Copies / mL	1009	Good > 95%	YES	Target Not Detected	0
HC III	Central 2	Private Not For Profit	45	2013-09-21	81.7079	1N=TDF-3TC-DTG	11	Good > 95%	NO	1,050 Copies / mL	1050	Good > 95%	YES	< 839 Copies / mL	839
HC III	Central 2	Private Not For Profit	48	2014-04-03	71.6629	1N=TDF-3TC-DTG	18	Good > 95%	NO	1,348 Copies / mL	1348	Good > 95%	YES	Not detected	0
HC II	Central 2	Government	42	2018-07-19	1 -< 2yrs	1N=TDF-3TC-DTG	10	Good > 95%	NO	6,087 Copies / mL	6087	Good > 95%	NO	4,218 Copies / mL	4218
HC III	Central 2	Government	9	2014-06-19	79.9551	3N=TDF-3TC-DTG	13	Good > 95%	NO	6,536 Copies / mL	6536	Good > 95%	YES	< 883 Copies / mL	883
HC III	Central 2	Government	11	2014-11-18	65.1236	3N=TDF-3TC-DTG	14	Good > 95%	NO	1,138 Copies / mL	1138	Good > 95%	NO	5,010 Copies / mL	5010
HC III	Mid Eastern	Government	46	2014-06-25	2 -< 5yrs	1N=TDF-3TC-DTG	15	Fair 85 - 94%	NO	2,040 Copies / mL	2040	Fair 85 - 94%	YES	< 839 Copies / mL	839
General Hospital	North East	Private Not For Profit	42	2008-05-02	150.506	1N=TDF-3TC-DTG	12		NO	1,360 Copies / mL	1360	Good > 95%	YES	Target Not Detected	0
HC III	North East	Government	44	2013-06-14	93.4382	1N=TDF-3TC-DTG	26	Good > 95%	NO	1,115 Copies / mL	1115	Good > 95%	YES	< 883 Copies / mL	883
HC III	Mid Western	Government	9	2017-09-25	39.8427	4M=ABC-3TC-DTG	8	Fair 85 - 94%	NO	1,852 Copies / mL	1852	Good > 95%	YES	Not Detected	0
General Hospital	South Western	Government	23	2019-07-27	6 months -< 1yr	1N=TDF-3TC-DTG	6	Good > 95%	NO	888,000 Copies / mL	888000	Good > 95%	NO	7,180 Copies / mL	7180
General Hospital	South Western	Government	31	2009-09-11	>1year	1N=TDF-3TC-DTG	6	Good > 95%	NO	1,700 Copies / mL	1700	Good > 95%	YES	939 Copies / mL	939
HC III	South Western	Government	46	2017-06-16	1 -< 2yrs	1N=TDF-3TC-DTG	17	Good > 95%	NO	1,191 Copies / mL	1191	Good > 95%	YES	Not Detected	0
Specialized Clinic	South Western	Private Not For Profit	56	2018-12-12	1 -< 2yrs	1N=TDF-3TC-DTG	18	Good > 95%	NO	1,322 Copies / mL	1322	Good > 95%	YES	131 Copies / mL	131
HC III	South Western	Government	42	2018-03-07	1 yr and 11 months	3N=TDF-3TC-DTG	8	Good > 95%	NO	1,428 Copies / mL	1428	Good > 95%	YES	Not detected	0
HC III	South Western	Government	40	2017-01-06	3yrs 2 months	1N=TDF-3TC-DTG	8	Good > 95%	NO	1,237 Copies / mL	1237	Good > 95%	YES	Not detected	0
General Hospital	South Western	Government	7	2014-07-08	6 months -< 1yr	1N=TDF-3TC-DTG	5	Good > 95%	NO	1,010 Copies / mL	1010	Good > 95%	YES	126 Copies / mL	126
HC IV	South Western	Government	28	2020-02-13	6 months -< 1yr	1N=TDF-3TC-DTG	18	Good > 95%	NO	1,030 Copies / mL	1030	Good > 95%	YES	Target Not Detected	0
General Hospital	Mid Northern	Government	66	2011-11-29	6 months -< 1yr	1N=TDF-3TC-DTG	12	Good > 95%	NO	2,410 Copies / mL	2410	Good > 95%	YES	201 Copies / mL	201
HC III	Mid Northern	Government	16	2015-04-09	2 -< 5yrs	3N=TDF-3TC-DTG	18	Fair 85 - 94%	NO	4,408 Copies / mL	4408	Good > 95%	NO	1,673 Copies / mL	1673
General Hospital	Mid Northern	Government	29	2016-03-17	6 months -< 1yr	1N=TDF-3TC-DTG	12	Good > 95%	NO	9,110 Copies / mL	9110	Good > 95%	YES	< 839 Copies / mL	839
HC III	Mid Northern	Government	12	2010-10-31	5yrs and above	1N=TDF-3TC-DTG	11	Good > 95%	NO	3,875 Copies / mL	3875	Fair 85 - 94%	NO	29,400 Copies / mL	29400
HC III	Mid Northern	Government	48	2018-04-24	1 -< 2yrs	1N=TDF-3TC-DTG	16	Good > 95%	NO	1,080 Copies / mL	1080	Poor < 85%	NO	1,584 Copies / mL	1584
HC IV	Mid Northern	Government	10	2014-09-25	2 -< 5yrs	1N=TDF-3TC-DTG	6	Good > 95%	NO	7,090 Copies / mL	7090	Good > 95%	YES	Target Not Detected	0
HC III	Mid Northern	Government	65	2014-04-09	2 -< 5yrs	1N=TDF-3TC-DTG	24	Good > 95%	NO	8,580 Copies / mL	8580	Good > 95%	NO	16,669 Copies / mL	16669
HC IV	Mid Northern	Government	13	2014-10-13	1 -< 2yrs	3M=ABC-3TC-DTG	12	Good > 95%	NO	66,600 Copies / mL	66600	Good > 95%	NO	24,800 Copies / mL	24800
HC IV	Mid Northern	Government	12	2010-06-21	5yrs and above	3M=ABC-3TC-DTG	6	Good > 95%	NO	5,010 Copies / mL	5010	Good > 95%	YES	Not detected	0
HC IV	Mid Northern	Government	10	2012-10-16	5yrs and above	3M=ABC-3TC-DTG	6	Good > 95%	NO	28,857 Copies / mL	28857	Good > 95%	YES	Not detected	0
HC IV	Mid Northern	Government	47	2016-01-28	5yrs and above	1N=TDF-3TC-DTG	12	Good > 95%	NO	1,592 Copies / mL	1592	Good > 95%	YES	Not detected	0
HC IV	Mid Northern	Government	10	2011-12-13	5yrs and above	3M=ABC-3TC-DTG	6	Good > 95%	NO	160,669 Copies / mL	160669	Good > 95%	YES	Not detected	0
HC III	Mid Northern	Government	34	2011-06-22	5yrs and above	1N=TDF-3TC-DTG	12	Good > 95%	NO	1,433 Copies / mL	1433	Good > 95%	YES	< 883 Copies / mL	883
HC IV	Mid Northern	Government	33	2014-11-18	5yrs and above	1N= TDF-3TC-DTG	12	Good > 95%	NO	4,343 Copies / mL	4343	Good > 95%	YES	Not detected	0
HC III	Mid Northern	Government	31	2013-07-26	5yrs and above	1N=TDF-3TC-DTG	16	Good > 95%	NO	6,556 Copies / mL	6556	Good > 95%	YES	< 883 Copies / mL	883
HC III	Mid Northern	Private Not For Profit	60	2015-10-02	6 months -< 1yr	1N=TDF-3TC-DTG	13	Good > 95%	NO	1,334 Copies / mL	1334	Good > 95%	YES	Not detected	0
HC III	Mid Northern	Government	4	2016-12-15	2-<5yrs	3M=ABC-3TC-DTG	15	Good > 95%	NO	2,587 Copies / mL	2587	Poor < 85%	YES	Not detected	0
HC IV	Mid Northern	Government	14	2014-08-21	5yrs and above	1M=TDF-3TC-DTG	6	Good > 95%	NO	290,772 Copies / mL	290772	Good > 95%	YES	Target Not Detected	0
HC III	Mid Northern	Government	14	2014-12-11	5yrs and above	3N=TDF-3TC-DTG	6	Good > 95%	NO	2,578 Copies / mL	2578	Good > 95%	YES	< 790.00 Copies / mL	790
HC IV	Mid Northern	Government	8	2013-08-18	5yrs and above	8G=AZT-3TC-DTG	13	Good > 95%	NO	144,127 Copies / mL	144127	Good > 95%	YES	Target Not Detected	0
HC IV	Mid Northern	Government	13	2008-12-10	5yrs and above	1N=TDF-3TC-DTG	12	GOOD > 95%	NO	1,050 Copies / mL	1050	Good > 95%	YES	136 Copies / mL	136
HC III	Mid Northern	Government	46	2014-02-19	5yrs and above	1N=TDF-3TC-DTG	22	Good > 95%	NO	4,360 Copies / mL	4360	Good > 95%	YES	127 Copies / mL	127
HC III	Mid Northern	Government	14	2019-09-17	9 MONTHS	1N=TDF-3TC-DTG	9	Good > 95%	NO	12,564 Copies / mL	12564	Good > 95%	NO	41,502 Copies / mL	41502
HC IV	Mid Northern	Government	14	2013-11-12	>5yrs	3N=TDF-3TC-DTG	6	Good > 95%	NO	12,629 Copies / mL	12629	Good > 95%	YES	Not detected	0
HC III	Mid Northern	Government	48	2016-10-13	2 -< 5yrs	1N=TDF-3TC-DTG	12	Good > 95%	NO	1,632 Copies / mL	1632	Good > 95%	YES	862 Copies / mL	862
HC IV	Mid Northern	Government	12	2014-07-07	2 -< 5yrs	1N=TDF-3TC-DTG	24	Fair 85 - 94%	NO	1,006 Copies / mL	1006	Good > 95%	YES	Not detected	0
HC III	Mid Northern	Government	12	2012-02-03	1 -< 2yrs	1N=TDF-3TC-DTG	12	Good > 95%	NO	13,024 Copies / mL	13024	Good > 95%	NO	3,425 Copies / mL	3425
HC III	Mid Northern	Government	11	2013-12-13	6 months -< 1yr	1N=TDF-3TC-DTG	6	Good > 95%	NO	5,009 Copies / mL	5009	Good > 95%	YES	Not detected	0
HC III	Mid Northern	Government	54	2016-12-15	2 -< 5yrs	1N=TDF-3TC-DTG	6	Good > 95%	NO	2,469 Copies / mL	2469	Good > 95%	YES	Not detected	0
HC III	Mid Northern	Government	51	2010-01-24	5yrs and above	1N=TDF-3TC-DTG	24	Good > 95%	NO	3,021 Copies / mL	3021	Good > 95%	YES	Not detected	0
HC III	Mid Northern	Government	50	2019-05-17	6 months -< 1yr	1N=TDF-3TC-DTG	24	Good > 95%	NO	1,224 Copies / mL	1224	Fair 85 - 94%	YES	Not detected	0
HC III	Mid Northern	Government	7	2019-07-24	1 -< 2yrs	1N=TDF-3TC-DTG	7	Good > 95%	NO	58,027 Copies / mL	58027	Good > 95%	YES	Not detected	0
General Hospital	Mid Eastern	Government	35	2018-03-21	1 -< 2yrs	1N=TDF-3TC-DTG	8	Good > 95%	NO	155,000 Copies / mL	155000	Good > 95%	YES	Target Not Detected	0
HC III	Mid Eastern	Government	37	2016-02-25	2 -< 5yrs	1N=TDF-3TC-DTG	12	Good > 95%	NO	2,158 Copies / mL	2158	Good > 95%	YES	Not detected	0
HC III	Central 1	Government	7	2016-10-19	47.4607	4M=ABC-3TC-DTG	12	Good > 95%	NO	1,177 Copies / mL	1177	Good > 95%	YES	Not detected	0
HC III	Central 1	Government	56	2017-01-19	39.6404	1N=TDF-3TC-DTG	12		NO	1,260 Copies / mL	1260	Good > 95%	YES	Not detected	0
General Hospital	Central 1	Government	14	2013-04-29	90.4719	3N=TDF-3TC-DTG	24	Good > 95%	NO	1,720 Copies / mL	1720		YES	93 Copies / mL	93
HC III	Central 1	Government	41	2014-03-05	81.1348	1N=TDF-3TC-DTG	20	Good > 95%	NO	1,096 Copies / mL	1096		YES	< 883 Copies / mL	883
HC III	South Western	Private Not For Profit	51	2015-04-10	68 Months	1N=TDF-3TC-DTG	24	Poor < 85%	NO	38,989 Copies / mL	38989	Good > 95%	YES	Not detected	0
HC IV	South Western	Government	13	2014-11-28	1 -< 2yrs	3N=TDF-3TC-DTG	12	Good > 95%	NO	1,199 Copies / mL	1199	Good > 95%	YES	Target Not Detected	0
HC III	South Western	Government	29	2017-06-30	2 -< 5yrs	1N=TDF-3TC-DTG	12	Good > 95%	NO	1,159 Copies / mL	1159	Good > 95%	YES	< 839 Copies / mL	839
HC III	South Western	Government	14	2011-11-29	5yrs and above	1N=TDF-3TC-DTG	10	Good > 95%	NO	21,025 Copies / mL	21025	Good > 95%	YES	< 839 Copies / mL	839
HC IV	South Western	Government	41	2017-02-28	2 -< 5yrs	1N=TDF-3TC-DTG	12	Good > 95%	NO	38,700 Copies / mL	38700	Good > 95%	YES	Target Not Detected	0
HC IV	South Western	Government	36	2016-10-26	2 -< 5yrs	1N=TDF-3TC-DTG	12	Good > 95%	NO	1,744 Copies / mL	1744	Good > 95%	YES	Not detected	0
HC IV	South Western	Government	47	2018-08-16	2 -< 5yrs	1N=TDF-3TC-DTG	18	Good > 95%	NO	1,841 Copies / mL	1841	Good > 95%	YES	Target Not Detected	0
HC III	South Western	Government	39	2009-03-20	6 months -< 1yr	1N=TDF-3TC-DTG	6	Good > 95%	NO	1,694 Copies / mL	1694	Good > 95%	YES	Not detected	0
Specialized Clinic	South Western	Private Not For Profit	11	2010-02-18	5yrs and above	3M=ABC-3TC-DTG	24	Good > 95%	NO	2,340 Copies / mL	2340	Good > 95%	NO	14,500 Copies / mL	14500
Specialized Clinic	South Western	Private Not For Profit	32	2018-08-13	2 -< 5yrs	1N=TDF-3TC-DTG	25	Good > 95%	NO	20,000 Copies / mL	20000	Good > 95%	NO	52,600 Copies / mL	52600
HC IV	South Western	Government	50	2015-07-30	2 -< 5yrs	1N=TDF-3TC-DTG	12	Good > 95%	NO	1,202 Copies / mL	1202		NO	1,762 Copies / mL	1762
HC III	South Western	Private Not For Profit	13	2014-02-24	5yrs and above	1N=TDF-3TC-DTG	6	Good > 95%	NO	2,226 Copies / mL	2226	Good > 95%	YES	Target Not Detected	0
HC III	North East	Government	10	2017-06-20	31.382	3M=ABC-3TC-DTG	8	Good > 95%	NO	1,965 Copies / mL	1965		YES	< 839 Copies / mL	839
HC III	North East	Government	11	2018-12-19	12	3N=TDF-3TC-DTG	11	Good > 95%	NO	27,465 Copies / mL	27465	Good > 95%	NO	1,534 Copies / mL	1534
HC III	North East	Government	9	2018-03-08	18.3371	4M=ABC-3TC-DTG	18	Fair 85 - 94%	NO	1,401 Copies / mL	1401	Good > 95%	YES	Not detected	0
HC II	North East	Government	14	2014-09-29	74.1236	1N=TDF-3TC-DTG	6	Good > 95%	NO	6,486 Copies / mL	6486	Good > 95%	YES	< 883 Copies / mL	883
HC III	South Western	Government	46	2008-08-15	5yrs and above	1N=TDF-3TC-DTG	18		NO	2,039 Copies / mL	2039	Good > 95%	YES	Not detected	0
HC IV	South Western	Government	11	2014-08-14	2 -< 5yrs	ABC/3TC/DTG	5	Good > 95%	NO	2,241 Copies / mL	2241	Fair 85 - 94%	NO	1,210 Copies / mL	1210
HC IV	Mid Eastern	Government	13	2015-01-14	2 -< 5yrs	1N=TDF-3TC-DTG	6	Good > 95%	NO	24,000 Copies / mL	24000	Good > 95%	YES	< 50.00 Copies / mL	50
RR Hospital	North East	Government	58	2017-05-12	37.7528	1N=TDF-3TC-DTG	24	Good > 95%	NO	331,000 Copies / mL	331000	Good > 95%	YES	< 30 Copies / mL	30
HC III	Central 1	Government	12	2012-01-09	99.8427	3N=TDF-3TC-DTG	6	Good > 95%	NO	1,017 Copies / mL	1017	Good > 95%	YES	< 839 Copies / mL	839
HC IV	Central 1	Government	55	2019-07-31	6.40449	1N=TDF-3TC-DTG	6	Good > 95%	NO	1,584 Copies / mL	1584		YES	96 Copies / mL	96
HC III	Central 1	Government	15	2012-01-31	99.1011	1N=TDF-3TC-DTG	9	Good > 95%	NO	2,825 Copies / mL	2825	Good > 95%	YES	< 839 Copies / mL	839
HC IV	Central 1	Government	46	2017-05-05	37.7191	1N=TDF-3TC-DTG	12	Good > 95%	NO	3,360 Copies / mL	3360	Good > 95%	YES	< 50.00 Copies / mL	50
Specialized Clinic	Mid Eastern	Private Not For Profit	49	2010-03-04	1 -< 2yrs	1N=TDF-3TC-DTG	12	Good > 95%	NO	3,260 Copies / mL	3260	Good > 95%	YES	63 Copies / mL	63
HC IV	Mid Eastern	Government	15	2008-06-02	5yrs and above	1N=TDF-3TC-DTG	6	Good > 95%	NO	71,658 Copies / mL	71658	Good > 95%	YES	Not detected	0
Specialized Clinic	Mid Eastern	Private Not For Profit	43	2017-04-25	1 -< 2yrs	1N=TDF-3TC-DTG	12	Good > 95%	NO	1,820 Copies / mL	1820	Good > 95%	NO	3,880 Copies / mL	3880
Specialized Clinic	Mid Eastern	Private Not For Profit	14	2013-03-26	2 -< 5yrs	1N=TDF-3TC-DTG	6	Good > 95%	No	37,300 Copies / mL	37300	Good > 95%	YES	403 Copies / mL	403
HC IV	Mid Eastern	Government	44	2019-05-30	6 months -< 1yr	1N=TDF-3TC-DTG	6	Good > 95%	NO	1,307 Copies / mL	1307	Good > 95%	YES	Not detected	0
Specialized Clinic	Mid Eastern	Private Not For Profit	11	2018-03-17	1 -< 2yrs	1M=ABC-3TC-DTG	6	Good > 95%	NO	4,364 Copies / mL	4364	Good > 95%	YES	Not Detected	0
General Hospital	Mid Eastern	Government	36	2013-07-04	2 -< 5yrs	1N=TDF-3TC-DTG	11	Good > 95%	NO	1,172 Copies / mL	1172	Good > 95%	YES	860 Copies / mL	860
HC III	Mid Eastern	Government	41	2013-11-25	5yrs and above	1N=TDF-3TC-DTG	19	Good > 95%	NO	97,048 Copies / mL	97048	Good > 95%	NO	13,028 Copies / mL	13028
HC IV	Mid Eastern	Government	36	2020-02-04	6 months -< 1yr	1N=TDF-3TC-DTG	6	Good > 95%	NO	1,561 Copies / mL	1561	Good > 95%	YES	Not detected	0
HC III	Mid Eastern	Government	9	2018-04-23	1 -< 2yrs	TDF/3TC/DTG	12	Good > 95%	NO	7,642 Copies / mL	7642	Good > 95%	NO	43,071 Copies / mL	43071
HC IV	Central 1	Government	37	2015-01-13	56.8652	TDF/3TC/DTG	8	Good > 95%	NO	3,643 Copies / mL	3643	Good > 95%	YES	< 839 Copies / mL	839
General Hospital	Central 1	Private Not For Profit	10	2012-05-04	93.809	3N=TDF-3TC-DTG	11		NO	14,918 Copies / mL	14918		YES	Not detected	0
General Hospital	Central 1	Private Not For Profit	13	2007-01-24	154.753	3N=TDF-3TC-DTG	6		NO	7,189 Copies / mL	7189		YES	Target Not Detected	0
General Hospital	Central 1	Private Not For Profit	35	2018-10-30	19.0787	1N=TDF-3TC-DTG	19	Good > 95%	NO	211,000 Copies / mL	211000	Good > 95%	YES	85 Copies / mL	85
HC IV	Central 1	Private Not For Profit	22	2016-07-04	41.764	1N=TDF-3TC-DTG	15	Good > 95%	NO	1,076 Copies / mL	1076	Good > 95%	YES	Not detected	0
HC III	Central 1	Government	13	2014-05-26	80.7303	1N=TDF-3TC-DTG	20	Good > 95%	NO	42,400 Copies / mL	42400	Good > 95%	YES	Not detected	0
HC III	Central 1	Government	8	2019-12-28	5.29213	4M=ABC-3TC-DTG	11	Good > 95%	NO	38,527 Copies / mL	38527	Good > 95%	NO	2,294 Copies / mL	2294
HC IV	Central 1	Private Not For Profit	40	2011-01-25	111.101	1N=TDF-3TC-DTG	17	Good > 95%	NO	2,830 Copies / mL	2830		YES	< 839 Copies / mL	839
Specialized Clinic	Central 1	Private Not For Profit	13	2007-06-08	151.483	3M=ABC-3TC-DTG	24	Good > 95%	NO	3,900 Copies / mL	3900	Good > 95%	YES	Target Not Detected	0
HC III	Central 1	Private Not For Profit	12	2014-05-06	76.4831	3N=TDF-3TC-DTG	21	Good > 95%	NO	829,000 copies	829000	Good > 95%	YES	50 Copies / mL	50
Specialized Clinic	Central 1	Private Not For Profit	10	2009-11-02	122.933	DTG/ETV/DRV/r	6	Good > 95%	NO	5,982 Copies / mL	5982	Good > 95%	NO	71,400 Copies / mL	71400
HC IV	Central 1	Government	13	2019-08-15	10.1124	1N=TDF-3TC-DTG	6	Good > 95%	NO	63,330 Copies / mL	63330	Good > 95%	NO	3,950 Copies / mL	3950
HC IV	Central 1	Government	14	2013-07-11	89.0899	1N=TDF-3TC-DTG	6	Good > 95%	NO	7,872 Copies / mL	7872	Good > 95%	NO	1,034 Copies / mL	1034
HC IV	Central 1	Government	13	2019-06-14	12.6067	TDF/3TC/DTG	6	Good > 95%	NO	1,548 Copies / mL	1548	Good > 95%	YES	Not detected	0
HC II	Central 1	Private Not For Profit	21	2008-12-10	147.944	4N=TDF-3TC-DTG	22	Good > 95%	NO	142,035 copies/ml	142035	Good > 95%	YES	Not Detected	0
Specialized Clinic	Central 1	Private Not For Profit	45	2018-11-26	25.2809	1N=TDF-3TC-DTG	6	Good > 95%	NO	283,000 Copies / mL	283000	Good > 95%	YES	< 30 Copies / mL	30
HC IV	Central 1	Government	14	2014-11-11	65.191	1N=TDF-3TC-DTG	6	Good > 95%	NO	2,849 Copies / mL	2849	Good > 95%	YES	< 839 Copies / mL	839
HC IV	Central 1	Private Not For Profit	40	2012-04-27	96.1685	1N=TDF-3TC-DTG	23	Good > 95%	NO	2,117 Copies / mL	2117	Good > 95%	YES	Not detected	0
HC III	Central 1	Private Not For Profit	12	2014-05-06	76.4831	3N=TDF-3TC-DTG	6	Good > 95%	NO	829,000 copies/ml	829000	Good > 95%	YES	50 Copies / mL	50
HC III	Central 1	Government	53	2017-07-28	35.7978	1N=TDF-3TC-DTG	13	Good > 95%	NO	3,389 Copies / mL	3389	Good > 95%	YES	Not detected	0
HC III	Central 1	Private Not For Profit	11	2019-10-08	7.31461	3N=TDF-3TC-DTG	12	Good > 95%	NO	1,882 Copies / mL	1882	Good > 95%	YES	Not detected	0
General Hospital	Central 1	Private Not For Profit	14	2015-12-11	47.7978	3N=TDF-3TC-DTG	6		NO	16,508 Copies / mL	16508		YES	Not detected	0
HC II	Central 1	Private Not For Profit	21	2006-08-14	181.045	AZT-3TC-DTG	12	Good > 95%	NO	21,851 copies/ml	21851	Good > 95%	YES	Not Detected	0
General Hospital	Central 1	Private Not For Profit	30	2018-09-14	12.9775	1N=TDF-3TC-DTG	12		NO	2,296 Copies / mL	2296		YES	< 40 Copies / mL	40
Specialized Clinic	Central 1	Private Not For Profit	14	2011-01-07	106.416	DTG/DRV/r	6	Fair 85 - 94%	NO	24,200 Copies / mL	24200	Good > 95%	YES	< 50.00 Copies / mL	50
HC III	Central 1	Government	11	2014-03-03	2 -< 5yrs	3N=TDF-3TC-DTG	6	Good > 95%	NO	73,859 Copies / mL	73859	Good > 95%	NO	41,068 Copies / mL	41068
General Hospital	Central 1	Government	53	2012-04-05	99.9438	1N=TDF-3TC-DTG	6	Good > 95%	NO	1,344 Copies / mL	1344	Good > 95%	YES	Not detected	0
HC III	Central 1	Government	36	2018-09-04	15.6404	1N=TDF-3TC-DTG	23	Good > 95%	NO	59,664 Copies / mL	59664	Fair 85 - 94%	YES	919 Copies / mL	919
General Hospital	Central 1	Private Not For Profit	13	2009-09-24	123.067	3N=TDF-3TC-DTG	6		NO	18,476 Copies / mL	18476		NO	2,256 Copies / mL	2256
HC IV	Central 1	Government	11	2012-03-22	109.685	4M=ABC-3TC-DTG	6	Good > 95%	NO	1,480 Copies / mL	1480	Good > 95%	YES	129 Copies / mL	129
HC III	Central 1	Government	6	2015-02-19	61.9551	TDF/3TC/DTG	12	Fair 85 - 94%	NO	1,604 Copies / mL	1604	Good > 95%	YES	Not detected	0
